# Supplementary material for: Patient-Facing Mobile Apps to Treat High-Need, High-Cost Populations: A Scoping Review
Source: JMIR Mhealth Uhealth. 2016 Dec 19;4(4):e136. doi: 10.2196/mhealth.6445 (PMC5206484; doi:10.2196/mhealth.6445)
Supplement: Multimedia Appendix 3 [file mhealth_v4i4e136_app3.xlsx]

## Sheet: Appendix Table 1
Appendix Table 1. Articles included in systematic review (n=175)
Reference	Who is the primary population(s) that would benefit from the app studied?	Which platform(s) is used by the app(s) mentioned in the study?	Is the app(s) studied currently available on the iTunes or Google Play app store?	Based on the app's description in the article, how does it engage patients?	Did the app link to a medical device in the study (e.g., glucometer)?	Did the app link to a consumer wearable device in the study?	What is the study design?	How many total subjects are enrolled in this study (including controls for controlled trials)?	Is the app studied a standalone intervention?	What was the average length of follow up reported in months?	Was this associated with a conference proceeding, (abstract, poster, presentation, etc.)?	Does the study have a clinicaltrials.gov registration number?	If yes, what is the clinicaltrials.gov registration number?	Was at least one of the above vulnerable populations included as subjects in the study?	Does the study include children as subjects (people under 18 years old)?	Does the study include people aged 65 or older as subjects?	Were caregivers for at least one of the above vulnerable populations included as subjects in the study?	Did the research team or their employer contribute to the design or development of the app?	What is the source of external funding for this study?	Was a clinical outcome considered in this study?	If yes, in what direction was the clinical outcome with use of the app?	Was a safety or adverse event outcome (caused by the use of the app) considered in the study?	Was a usability outcome considered in the study?	Was a usage outcome considered in the study?	If yes, in what direction was the usage outcome with use of the app?	Was a process measure considered in this study?	If yes, in what direction was the process measure with use of the app?	Was a validation outcome considered in this study?	If yes, in what direction was the validation outcome with use of the app?	Was user satisfaction considered in this study?	If yes, in what direction was the satisfaction outcome with use of the app?
1	Schizophrenia and/or psychosis	Android	Could not search -- app name not provided in article	Records information, Reminds or alerts patients	No	No	Randomized controlled trial	24	Yes, app is sole intervention (and there is a control arm that did not use app)	0.4	No	No	NA	Yes	No	No	No	Yes, and this is stated in the article	Other non-profit organization, Government agency	No	N/A. Answered "No" to previous question.	No	Yes	Yes	2 (sufficient use)	Yes	3 (better with intervention)	No	N/A. Answered "No" to previous question.	Yes	2 (not satisfied, not unsatisfied)
2	Dementia or mild cognitive impairment	iOS	Not currently available on either	Instructs patients (app provides guidance or advice based on information you provide it), Records information, Enables communication of information with clinician	No	No	Cross sectional study	4921	Cannot tell, study only has one arm or all arms exposed to app	0	Yes	No	NA	No, purpose of app was screening	Yes	No	No	Cannot determine	Not stated	No	N/A. Answered "No" to previous question.	No	No	No	N/A. Answered "No" to previous question.	No	N/A. Answered "No" to previous question.	Yes	2 (no different from gold standard)	No	N/A. Answered "No" to previous question.
3	Obesity	iOS, Android	iTunes App Store (iOS), Google Play Store (Android)	Instructs patients (app provides guidance or advice based on information you provide it), Records information, Displays patient's health information, Through social media	No	No	Randomized controlled trial	68	Yes, app is sole intervention	6	No	No	NA	Yes	No	Cannot determine	No	No, developer was not involved	Other non-profit organization	Yes	3 (better with intervention)	No	No	Yes	2 (sufficient use)	Yes	3 (better with intervention)	No	N/A. Answered "No" to previous question.	Yes	3 (generally satisfied)
4	Obesity	iOS, Android	iTunes App Store (iOS), Google Play Store (Android)	Records information	No	No	Non-randomized controlled trial	421	Yes, app is sole intervention (and there is a control arm that did not use app)	0.67	No	No	NA	No, purpose of app was screening	Yes	No	No	No, developer was not involved	Government agency	Yes	2 (no change with intervention)	No	Yes	No	N/A. Answered "No" to previous question.	Yes	3 (better with intervention)	No	N/A. Answered "No" to previous question.	Yes	2 (not satisfied, not unsatisfied)
5	Developmentally delayed or mentally impaired, Physical handicap or disability (including blindness or deafness)	iOS	Not currently available on either	Instructs patients (app provides guidance or advice based on information you provide it), Records information	No	No	Cross sectional study	108	Cannot tell, study only has one arm or all arms exposed to app	0	No	No	NA	Yes	Yes	No	No	No, developer was not involved	Not stated	No	N/A. Answered "No" to previous question.	No	No	No	N/A. Answered "No" to previous question.	No	N/A. Answered "No" to previous question.	Yes	2 (no different from gold standard)	No	N/A. Answered "No" to previous question.
6	Physical handicap or disability (including blindness or deafness)	iOS	Could not search -- app name not provided in article	Instructs patients (app provides guidance or advice based on information you provide it)	No	No	Cross sectional study	104	Cannot tell, study only has one arm or all arms exposed to app	0	No	No	NA	No, purpose of app was screening	No	Yes	No	Yes, and this is stated in the article	No external funding	No	N/A. Answered "No" to previous question.	No	No	No	N/A. Answered "No" to previous question.	Yes	2 (no change with intervention)	Yes	2 (no different from gold standard)	No	N/A. Answered "No" to previous question.
7	Cancer	iOS	Not currently available on either	Records information, Reminds or alerts patients	No	No	Prospective cohort study,Qualitative research	11	Cannot tell, study only has one arm or all arms exposed to app	0.7	No	No	NA	Yes	Yes	No	No	Yes, and this is stated in the article	Other non-profit organization, Government agency	No	N/A. Answered "No" to previous question.	No	Yes	Yes	2 (sufficient use)	No	N/A. Answered "No" to previous question.	No	N/A. Answered "No" to previous question.	Yes	3 (generally satisfied)
8	Cirrhosis	iOS	Could not search -- app name not provided in article	Records information	No	No	Cross sectional study	133	Cannot tell, study only has one arm or all arms exposed to app	0	Yes	No	NA	Yes	Cannot determine	Cannot determine	No	Cannot determine	For-profit company	No	N/A. Answered "No" to previous question.	No	No	No	N/A. Answered "No" to previous question.	No	N/A. Answered "No" to previous question.	Yes	2 (no different from gold standard)	No	N/A. Answered "No" to previous question.
9	Cirrhosis	iOS	iTunes App Store (iOS)	Instructs patients (app provides guidance or advice based on information you provide it)	No	No	Cross sectional study,Before-after study	299	Cannot tell, study only has one arm or all arms exposed to app	1	No	No	NA	Yes	No	Yes	No	Yes, and this is stated in the article	Other non-profit organization, Government agency	No	N/A. Answered "No" to previous question.	No	No	No	N/A. Answered "No" to previous question.	No	N/A. Answered "No" to previous question.	Yes	2 (no different from gold standard)	No	N/A. Answered "No" to previous question.
10	Cirrhosis	iOS	iTunes App Store (iOS)	Instructs patients (app provides guidance or advice based on information you provide it)	No	No	Cross sectional study	303	Cannot tell, study only has one arm or all arms exposed to app	0	No	No	NA	Yes	No	Cannot determine	No	Cannot determine	Not stated	No	N/A. Answered "No" to previous question.	No	Yes	No	N/A. Answered "No" to previous question.	No	N/A. Answered "No" to previous question.	Yes	2 (no different from gold standard)	No	N/A. Answered "No" to previous question.
11	None of the above	iOS	Not currently available on either	Instructs patients (app provides guidance or advice based on information you provide it), Records information, Displays patient's health information, Reminds or alerts patients, Enables communication of information with clinician, Enables communication of information with family (e.g. caregiver)	No	No	Cross sectional study	11688	Cannot tell, study only has one arm or all arms exposed to app	0	No	No	NA	N/A (Answered "none of the above")	Yes	Yes	N/A (Answered "none of the above")	Yes, and this is stated in the article	For-profit company	No	N/A. Answered "No" to previous question.	No	No	Yes	1 (low use)	No	N/A. Answered "No" to previous question.	No	N/A. Answered "No" to previous question.	No	N/A. Answered "No" to previous question.
12	Schizophrenia and/or psychosis	Android	Not currently available on either	Instructs patients (app provides guidance or advice based on information you provide it), Records information, Displays patient's health information, Reminds or alerts patients, Enables communication of information with clinician	No	No	Cross sectional study,Qualitative research	5	Cannot tell, study only has one arm or all arms exposed to app	0	No	No	NA	Yes	Cannot determine	Cannot determine	No	Yes, and this is stated in the article	Other non-profit organization, Government agency	No	N/A. Answered "No" to previous question.	No	Yes	No	N/A. Answered "No" to previous question.	No	N/A. Answered "No" to previous question.	No	N/A. Answered "No" to previous question.	Yes	3 (generally satisfied)
13	None of the above	iOS	Not currently available on either	Records information	No	No	Cross sectional study	20	Cannot tell, study only has one arm or all arms exposed to app	0	No	No	NA	N/A (Answered "none of the above")	No	No	No	No, developer was not involved	Not stated	No	N/A. Answered "No" to previous question.	No	No	No	N/A. Answered "No" to previous question.	No	N/A. Answered "No" to previous question.	Yes	1 (worse than gold standard)	No	N/A. Answered "No" to previous question.
14	None of the above	Android	Not currently available on either	Instructs patients (app provides guidance or advice based on information you provide it), Records information, Enables communication of information with clinician	No	No	Qualititative research	0	Cannot tell, study only has one arm or all arms exposed to app	0	No	No	NA	N/A (Answered "none of the above")	Cannot determine	Cannot determine	N/A (Answered "none of the above")	Yes, and this is stated in the article	Government agency	No	N/A. Answered "No" to previous question.	No	Yes	No	N/A. Answered "No" to previous question.	No	N/A. Answered "No" to previous question.	No	N/A. Answered "No" to previous question.	Yes	2 (not satisfied, not unsatisfied)
15	Physical handicap or disability (including blindness or deafness)	iOS	iTunes App Store (iOS)	Not enough information to determine	No	No	Cross sectional study	79	Cannot tell, study only has one arm or all arms exposed to app	0	No	No	NA	No, purpose of app was screening	No	Yes	No	No, developer was not involved	No external funding	No	N/A. Answered "No" to previous question.	No	No	No	N/A. Answered "No" to previous question.	No	N/A. Answered "No" to previous question.	Yes	2 (no different from gold standard)	No	N/A. Answered "No" to previous question.
16	None of the above	Android	Could not search -- app name not provided in article	Records information, Reminds or alerts patients, Enables communication of information with clinician	No	No	Qualititative research	0	Cannot tell, study only has one arm or all arms exposed to app	-1	Yes	No	NA	N/A (Answered "none of the above")	Cannot determine	Cannot determine	N/A (Answered "none of the above")	Yes, and this is stated in the article	For-profit company	No	N/A. Answered "No" to previous question.	No	Yes	No	N/A. Answered "No" to previous question.	No	N/A. Answered "No" to previous question.	No	N/A. Answered "No" to previous question.	Yes	3 (generally satisfied)
17	Elderly	Android	Not currently available on either	Records information, Enables communication of information with clinician, Enables communication of information with family (e.g. caregiver)	No	No	Qualititative research	0	Cannot tell, study only has one arm or all arms exposed to app	1.75	No	No	NA	Yes	No	Yes	Yes	Yes, and this is stated in the article	Government agency	No	N/A. Answered "No" to previous question.	Yes	Yes	No	N/A. Answered "No" to previous question.	No	N/A. Answered "No" to previous question.	No	N/A. Answered "No" to previous question.	Yes	3 (generally satisfied)
18	Obesity	iOS	Could not search -- app name not provided in article	Provides educational information, Instructs patients (app provides guidance or advice based on information you provide it), Records information, Reminds or alerts patients	No	No	Randomized controlled trial,Qualititative research	58	Yes, app is sole intervention	2	No	No	NA	Yes	No	No	No	Yes, and this is stated in the article	Government agency	Yes	2 (no change with intervention)	No	Yes	Yes	2 (sufficient use)	No	N/A. Answered "No" to previous question.	No	N/A. Answered "No" to previous question.	Yes	3 (generally satisfied)
19	Depression, Post-traumatic stress disorder	iOS	Could not search -- app name not provided in article	Records information	No	No	Cross sectional study	45	Cannot tell, study only has one arm or all arms exposed to app	0	No	No	NA	No, purpose of app was screening/prevention	No	Cannot determine	No	Yes, and this is stated in the article	No external funding	No	N/A. Answered "No" to previous question.	No	Yes	No	N/A. Answered "No" to previous question.	No	N/A. Answered "No" to previous question.	Yes	2 (no different from gold standard)	Yes	3 (generally satisfied)
20	Diabetes mellitus	iOS	iTunes App Store (iOS)	Instructs patients (app provides guidance or advice based on information you provide it), Records information, Displays patient's health information, Reminds or alerts patients, Enables communication of information with clinician, Enables communication of information with family (e.g. caregiver), Through social media	Yes	No	Before-after study	20	Cannot tell, study only has one arm or all arms exposed to app	2.8	No	No	NA	Yes	Yes	No	Yes	Yes, and this is stated in the article	Other non-profit organization	Yes	2 (no change with intervention)	Yes	No	Yes	2 (sufficient use)	Yes	3 (better with intervention)	No	N/A. Answered "No" to previous question.	Yes	3 (generally satisfied)
21	Obesity	Android	iTunes App Store (iOS), Google Play Store (Android)	Instructs patients (app provides guidance or advice based on information you provide it), Records information, Displays patient's health information, Enables communication of information with family (e.g. caregiver)	No	No	Randomized controlled trial	128	Yes, app is sole intervention (and there is a control arm that did not use app)	6	Yes	Yes	NCT01744535	Yes	No	Cannot determine	No	Yes, and this is stated in the article	Other non-profit organization, Government agency	Yes	3 (better with intervention)	No	Yes	Yes	2 (sufficient use)	Yes	3 (better with intervention)	No	N/A. Answered "No" to previous question.	Yes	3 (generally satisfied)
22	Obesity	Android	iTunes App Store (iOS), Google Play Store (Android)	Instructs patients (app provides guidance or advice based on information you provide it), Records information, Displays patient's health information	No	No	Prospective cohort study	50	Cannot tell, study only has one arm or all arms exposed to app	0.25	No	No	NA	Yes	Cannot determine	Cannot determine	No	Yes, stated on the app store page, app website, or another website (but not stated in the article)	Government agency	No	N/A. Answered "No" to previous question.	No	No	Yes	2 (sufficient use)	Yes	2 (no change with intervention)	No	N/A. Answered "No" to previous question.	No	N/A. Answered "No" to previous question.
23	Diabetes mellitus	iOS	Could not search -- app name not provided in article	Not enough information to determine	No	No	Before-after study	15	Cannot tell, study only has one arm or all arms exposed to app	2.8	No	No	NA	Yes	No	No	No	No, developer was not involved	Other non-profit organization, Government agency	Yes	3 (better with intervention)	No	No	Yes	2 (sufficient use)	Yes	3 (better with intervention)	No	N/A. Answered "No" to previous question.	Yes	3 (generally satisfied)
24	Physical handicap or disability (including blindness or deafness)	Android	Could not search -- app name not provided in article	Records information	No	No	Cross sectional study	11	Cannot tell, study only has one arm or all arms exposed to app	0	No	No	NA	No, for any other reason	Cannot determine	Cannot determine	No	Yes, and this is stated in the article	Not stated	No	N/A. Answered "No" to previous question.	No	No	No	N/A. Answered "No" to previous question.	No	N/A. Answered "No" to previous question.	Yes	2 (no different from gold standard)	Yes	3 (generally satisfied)
25	Coronary artery disease	iOS, Android	Not currently available on either	Provides educational information, Instructs patients (app provides guidance or advice based on information you provide it)	No	No	Cross sectional study	30	Cannot tell, study only has one arm or all arms exposed to app	0	No	No	NA	Yes	No	Yes	No	Yes, and this is stated in the article	Not stated	No	N/A. Answered "No" to previous question.	No	Yes	No	N/A. Answered "No" to previous question.	No	N/A. Answered "No" to previous question.	No	N/A. Answered "No" to previous question.	Yes	3 (generally satisfied)
26	Diabetes mellitus	Android	Could not search -- app name not provided in article	Instructs patients (app provides guidance or advice based on information you provide it), Records information, Displays patient's health information, Reminds or alerts patients, Through social media	Yes	No	Qualititative research	7	Cannot tell, study only has one arm or all arms exposed to app	0	No	No	NA	Yes	No	Yes	No	Yes, and this is stated in the article	Other non-profit organization, Government agency	Yes	3 (better with intervention)	No	Yes	Yes	2 (sufficient use)	Yes	3 (better with intervention)	No	N/A. Answered "No" to previous question.	No	N/A. Answered "No" to previous question.
27	Coronary artery disease	iOS	Could not search -- app name not provided in article	Provides educational information, Instructs patients (app provides guidance or advice based on information you provide it), Records information, Displays patient's health information, Enables communication of information with clinician, Enables communication of information with family (e.g. caregiver)	No	No	Prospective cohort study	185	Cannot tell, study only has one arm or all arms exposed to app	0.17	No	No	NA	Yes	No	Yes	Yes	Yes, and this is stated in the article	Other non-profit organization	No	N/A. Answered "No" to previous question.	No	Yes	Yes	2 (sufficient use)	No	N/A. Answered "No" to previous question.	No	N/A. Answered "No" to previous question.	No	N/A. Answered "No" to previous question.
28	Congestive heart failure, Coronary artery disease, Diabetes mellitus, Hypertension	iOS	Could not search -- app name not provided in article	Provides educational information, Instructs patients (app provides guidance or advice based on information you provide it), Records information, Displays patient's health information, Enables communication of information with clinician	No	No	Cross sectional study	149	Cannot tell, study only has one arm	0.176	No	Yes	NCT01777841	Yes	No	Yes	No	No, developer was not involved	Not stated	No	N/A. Answered "No" to previous question.	No	No	Yes	2 (sufficient use)	No	N/A. Answered "No" to previous question.	Yes	2 (no different from gold standard)	No	N/A. Answered "No" to previous question.
29	Obesity	iOS	iTunes App Store (iOS), Google Play Store (Android)	Records information, Displays patient's health information, Reminds or alerts patients	No	No	Before-after study	3	Cannot tell, study only has one arm or all arms exposed to app	2.25	No	No	NA	Yes	Yes	No	No	No, developer was not involved	Not stated	No	N/A. Answered "No" to previous question.	No	No	Yes	2 (sufficient use)	Yes	3 (better with intervention)	No	N/A. Answered "No" to previous question.	Yes	3 (generally satisfied)
30	Chronic pain, Dementia or mild cognitive impairment, Depression, Physical handicap or disability (including blindness or deafness), Post-traumatic stress disorder	iOS	Not currently available on either	Not enough information to determine	No	No	Randomized controlled trial	48	Yes, app is sole intervention	0.46	Yes	No	NA	Yes	No	Cannot determine	No	Yes, and this is stated in the article	Not stated	Yes	2 (no change with intervention)	No	Yes	No	N/A. Answered "No" to previous question.	No	N/A. Answered "No" to previous question.	No	N/A. Answered "No" to previous question.	Yes	3 (generally satisfied)
31	Elderly	Android	Not currently available on either	Records information, Enables communication of information with clinician	No	No	Cross sectional study	15	Cannot tell, study only has one arm or all arms exposed to app	0	No	No	NA	No, for any other reason	No	No	No	Yes, and this is stated in the article	Government agency	No	N/A. Answered "No" to previous question.	No	No	No	N/A. Answered "No" to previous question.	No	N/A. Answered "No" to previous question.	Yes	3 (better than gold standard)	No	N/A. Answered "No" to previous question.
32	Elderly	iOS	Not currently available on either	Provides educational information, Instructs patients (app provides guidance or advice based on information you provide it), Records information, Reminds or alerts patients	No	No	Qualitative research	15	Cannot tell, study only has one arm or all arms exposed to app	0	No	No	NA	Yes	No	Yes	No	Yes, and this is stated in the article	Government agency	No	N/A. Answered "No" to previous question.	No	Yes	No	N/A. Answered "No" to previous question.	No	N/A. Answered "No" to previous question.	No	N/A. Answered "No" to previous question.	Yes	2 (not satisfied, not unsatisfied)
33	Chronic kidney disease	iOS	Could not search -- app name not provided in article	Instructs patients (app provides guidance or advice based on information you provide it)	No	No	Cross sectional study	20	Cannot tell, study only has one arm	0	No	No	NA	Yes	Cannot determine	Cannot determine	No	Yes, and this is stated in the article	Other non-profit organization	No	N/A. Answered "No" to previous question.	No	Yes	No	N/A. Answered "No" to previous question.	No	N/A. Answered "No" to previous question.	No	N/A. Answered "No" to previous question.	Yes	3 (generally satisfied)
34	None of the above	Android	iTunes App Store (iOS), Google Play Store (Android)	Records information, Displays patient's health information	No	No	Prospective cohort study	36	Cannot tell, study only has one arm or all arms exposed to app	0.17	No	No	NA	N/A (Answered "none of the above")	Cannot determine	Cannot determine	N/A (Answered "none of the above")	Yes, and this is stated in the article	For-profit company, Medical professional society, Other non-profit organization, Government agency	No	N/A. Answered "No" to previous question.	No	Yes	Yes	1 (low use)	No	N/A. Answered "No" to previous question.	Yes	1 (worse than gold standard)	No	N/A. Answered "No" to previous question.
35	Elderly	iOS	iTunes App Store (iOS)	Instructs patients (app provides guidance or advice based on information you provide it), Enables communication of information with clinician	No	No	Cross sectional study	0	Cannot tell, study only has one arm or all arms exposed to app	0	No	No	NA	No, for any other reason	Cannot determine	Cannot determine	No	No, developer was not involved	Not stated	No	N/A. Answered "No" to previous question.	No	Yes	No	N/A. Answered "No" to previous question.	No	N/A. Answered "No" to previous question.	No	N/A. Answered "No" to previous question.	No	N/A. Answered "No" to previous question.
36	Elderly	iOS	Could not search -- app name not provided in article	Provides educational information, Records information	No	No	Before-after study,Qualititative research	8	Cannot tell, study only has one arm or all arms exposed to app	3	Yes	No	NA	Yes	No	Yes	No	Yes, and this is stated in the article	Not stated	No	N/A. Answered "No" to previous question.	No	No	Yes	2 (sufficient use)	No	N/A. Answered "No" to previous question.	No	N/A. Answered "No" to previous question.	Yes	3 (generally satisfied)
37	Dementia or mild cognitive impairment	iOS	Could not search -- app name not provided in article	Records information	No	No	Cross sectional study	130	Cannot tell, study only has one arm or all arms exposed to app	0	Yes	No	NA	Yes	Cannot determine	Cannot determine	No	Cannot determine	Not stated	No	N/A. Answered "No" to previous question.	No	Yes	No	N/A. Answered "No" to previous question.	No	N/A. Answered "No" to previous question.	No	N/A. Answered "No" to previous question.	Yes	3 (generally satisfied)
38	None of the above	iOS	iTunes App Store (iOS), Google Play Store (Android)	Records information, Displays patient's health information, enables communication with their clinician	No	No	Cross sectional study	5465	Cannot tell, study only has one arm or all arms exposed to app	0	Yes	No	NA	N/A (Answered "none of the above")	Yes	Yes	N/A (Answered "none of the above")	Yes, and this is stated in the article	Not stated	No	N/A. Answered "No" to previous question.	No	No	Yes	2 (sufficient use)	No	N/A. Answered "No" to previous question.	No	N/A. Answered "No" to previous question.	No	N/A. Answered "No" to previous question.
39	None of the above	iOS	iTunes App Store (iOS)	Records information	No	No	Prospective cohort study	61	Cannot tell, study only has one arm or all arms exposed to app	-1	Yes	No	NA	N/A (Answered "none of the above")	Cannot determine	Cannot determine	N/A (Answered "none of the above")	Cannot determine	Not stated	No	N/A. Answered "No" to previous question.	No	No	Yes	2 (sufficient use)	No	N/A. Answered "No" to previous question.	No	N/A. Answered "No" to previous question.	No	N/A. Answered "No" to previous question.
40	None of the above	iOS	Not currently available on either	Records information, Displays patient's health information, Reminds or alerts patients	No	No	Prospective cohort study	21	Cannot tell, study only has one arm or all arms exposed to app	1	Yes	No	NA	N/A (Answered "none of the above")	Yes	No	No	Cannot determine	Not stated	No	N/A. Answered "No" to previous question.	No	No	Yes	2 (sufficient use)	No	N/A. Answered "No" to previous question.	No	N/A. Answered "No" to previous question.	Yes	3 (generally satisfied)
41	Bipolar disorder	Android	Not currently available on either	Records information, Reminds or alerts patients	No	No	Prospective cohort study	21	Cannot tell, study only has one arm or all arms exposed to app	3	No	No	NA	Yes	No	No	No	Yes, and this is stated in the article	Government agency	No	N/A. Answered "No" to previous question.	No	No	No	N/A. Answered "No" to previous question.	No	N/A. Answered "No" to previous question.	Yes	1 (worse than gold standard)	No	N/A. Answered "No" to previous question.
42	Autism spectrum disorder	iOS	iTunes App Store (iOS)	None of the above	No	No	Prospective cohort study,Qualitative research	8	Cannot tell, study only has one arm or all arms exposed to app	0.3	No	No	NA	Yes	Yes	No	Yes	No, developer was not involved	Not stated	No	N/A. Answered "No" to previous question.	No	No	Yes	2 (sufficient use)	Yes	3 (better with intervention)	No	N/A. Answered "No" to previous question.	Yes	3 (generally satisfied)
43	Coronary artery disease	iOS	Not currently available on either	Provides educational information, Instructs patients (app provides guidance or advice based on information you provide it), Records information, Reminds or alerts patients, Enables communication of information with clinician	No	No	Non-randomized controlled trial,Prospective cohort study,Qualititative research	60	Yes, app is sole intervention (and there is a control arm that did not use app)	1	No	No	NA	Yes	No	Yes	No	Cannot determine	Not stated	No	N/A. Answered "No" to previous question.	No	Yes	Yes	2 (sufficient use)	Yes	3 (better with intervention)	No	N/A. Answered "No" to previous question.	Yes	3 (generally satisfied)
44	Physical handicap or disability (including blindness or deafness)	iOS	iTunes App Store (iOS)	Records information	No	No	Cross sectional study	42	Cannot tell, study only has one arm or all arms exposed to app	0	No	No	NA	Yes	No	Yes	No	Yes, and this is stated in the article	Medical professional society	No	N/A. Answered "No" to previous question.	No	No	No	N/A. Answered "No" to previous question.	No	N/A. Answered "No" to previous question.	Yes	2 (no different from gold standard)	Yes	3 (generally satisfied)
45	None of the above	Android	Could not search -- app name not provided in article	Records information, Displays patient's health information, Reminds or alerts patients, Enables communication of information with clinician	No	No	Prospective cohort study,Qualititative research	8	Cannot tell, study only has one arm or all arms exposed to app	0.75	No	No	NA	N/A (Answered "none of the above")	No	No	N/A (Answered "none of the above")	Yes, and this is stated in the article	Medical professional society, Other non-profit organization	No	N/A. Answered "No" to previous question.	No	Yes	No	N/A. Answered "No" to previous question.	No	N/A. Answered "No" to previous question.	Yes	2 (no different from gold standard)	Yes	3 (generally satisfied)
46	Alcohol or drug abuse	Android	Could not search -- app name not provided in article	Not enough information to determine	No	No	Randomized controlled trial	30	Yes, app is sole intervention (and there is a control arm that did not use app)	1	No	No	NA	Yes	No	Cannot determine	No	Yes, stated on the app store page, app website, or another website (but not stated in the article)	Not stated	Yes	3 (better with intervention)	No	No	No	N/A. Answered "No" to previous question.	No	N/A. Answered "No" to previous question.	No	N/A. Answered "No" to previous question.	No	N/A. Answered "No" to previous question.
47	Alcohol or drug abuse	Android	Could not search -- app name not provided in article	None of the above	No	No	Randomized controlled trial	68	Yes, app is sole intervention (and there is a control arm that did not use app)	0.93	No	Yes	NCT01942954	Yes	No	Cannot determine	No	Yes, and this is stated in the article	Other non-profit organization, Government agency	Yes	3 (better with intervention)	No	No	No	N/A. Answered "No" to previous question.	No	N/A. Answered "No" to previous question.	No	N/A. Answered "No" to previous question.	No	N/A. Answered "No" to previous question.
48	Alcohol or drug abuse	Android	Could not search -- app name not provided in article	Not enough information to determine	No	No	Randomized controlled trial	66	Yes, app is sole intervention (and there is a control arm that did not use app)	0.93	No	No	NA	Yes	Cannot determine	Cannot determine	No	Yes, stated on the app store page, app website, or another website (but not stated in the article)	Not stated	Yes	3 (better with intervention)	No	No	No	N/A. Answered "No" to previous question.	No	N/A. Answered "No" to previous question.	No	N/A. Answered "No" to previous question.	No	N/A. Answered "No" to previous question.
49	Autism spectrum disorder	iOS	iTunes App Store (iOS)	None of the above	No	No	Case report or case series	1	Cannot tell, study only has one arm or all arms exposed to app	1	No	No	NA	Yes	Yes	No	No	No, developer was not involved	Other non-profit organization	Yes	2 (no change with intervention)	No	No	No	N/A. Answered "No" to previous question.	No	N/A. Answered "No" to previous question.	No	N/A. Answered "No" to previous question.	No	N/A. Answered "No" to previous question.
50	None of the above	Android	Could not search -- app name not provided in article	Instructs patients (app provides guidance or advice based on information you provide it), Records information, Displays patient's health information	No	No	Cross sectional study	8	Cannot tell, study only has one arm or all arms exposed to app	0	Yes	No	NA	N/A (Answered "none of the above")	Cannot determine	Cannot determine	N/A (Answered "none of the above")	Cannot determine	Not stated	No	N/A. Answered "No" to previous question.	No	No	No	N/A. Answered "No" to previous question.	No	N/A. Answered "No" to previous question.	No	N/A. Answered "No" to previous question.	Yes	3 (generally satisfied)
51	Diabetes mellitus	iOS	iTunes App Store (iOS)	Not enough information to determine	No	No	Randomized controlled trial	100	No, multi-part intervention (and there is a control arm that did not use app)	3	No	No	NA	Yes	No	Cannot determine	No	Cannot determine	Not stated	Yes	3 (better with intervention)	No	No	No	N/A. Answered "No" to previous question.	No	N/A. Answered "No" to previous question.	No	N/A. Answered "No" to previous question.	No	N/A. Answered "No" to previous question.
52	None of the above	iOS, Android	Not currently available on either	Through social media	No	No	Before-after study	65	Cannot tell, study only has one arm	0.23	No	No	NA	No, for any other reason	No	No	No	Yes, and this is stated in the article	For-profit company, Other non-profit organization	No	N/A. Answered "No" to previous question.	No	No	Yes	2 (sufficient use)	Yes	3 (better with intervention)	No	N/A. Answered "No" to previous question.	Yes	3 (generally satisfied)
53	Autism spectrum disorder	iOS	iTunes App Store (iOS)	None of the above	No	No	Prospective cohort study, Qualitative research	3	Cannot tell, study only has one arm or all arms exposed to app	1.87	No	No	NA	Yes	Yes	No	No	No, developer was not involved	No external funding	No	N/A. Answered "No" to previous question.	No	Yes	No	N/A. Answered "No" to previous question.	No	N/A. Answered "No" to previous question.	No	N/A. Answered "No" to previous question.	No	N/A. Answered "No" to previous question.
54	Chronic pain	iOS	Could not search -- app name not provided in article	Provides educational information, Records information, Displays patient's health information	No	No	Cross sectional study	0	Cannot tell, study only has one arm or all arms exposed to app	0	Yes	No	NA	No, for any other reason	Cannot determine	Cannot determine	No	Yes, and this is stated in the article	Not stated	No	N/A. Answered "No" to previous question.	No	No	No	N/A. Answered "No" to previous question.	No	N/A. Answered "No" to previous question.	No	N/A. Answered "No" to previous question.	Yes	3 (generally satisfied)
55	None of the above	iOS	iTunes App Store (iOS)	Records information, Reminds or alerts patients	No	No	Randomized controlled trial	60	Yes, app is sole intervention	0.93	No	Yes	NCT01463267	N/A (Answered "none of the above")	No	Yes	No	Yes, and this is stated in the article	Other non-profit organization, Government agency	No	N/A. Answered "No" to previous question.	No	No	Yes	2 (sufficient use)	Yes	1 (outcome worse with intervention)	No	N/A. Answered "No" to previous question.	Yes	3 (generally satisfied)
56	Hypertension	Android	Google Play Store (Android)	Provides educational information, Records information, Displays patient's health information	No	No	Prospective cohort study	3	Cannot tell, study only has one arm or all arms exposed to app	3	No	No	NA	Yes	No	No	No	Yes, and this is stated in the article	Government agency	Yes	2 (no change with intervention)	No	No	Yes	2 (sufficient use)	No	N/A. Answered "No" to previous question.	No	N/A. Answered "No" to previous question.	No	N/A. Answered "No" to previous question.
57	Elderly	iOS	Could not search -- app name not provided in article	Through social media	No	No	Prospective cohort study	7	Cannot tell, study only has one arm or all arms exposed to app	2.33	Yes	No	NA	Yes	No	Yes	Yes	Yes, and this is stated in the article	Not stated	No	N/A. Answered "No" to previous question.	No	Yes	No	N/A. Answered "No" to previous question.	No	N/A. Answered "No" to previous question.	No	N/A. Answered "No" to previous question.	No	N/A. Answered "No" to previous question.
58	Dementia or mild cognitive impairment	iOS	Could not search -- app name not provided in article	Not enough information to determine	No	No	Before-after study	0	Cannot tell, study only has one arm or all arms exposed to app	-1	Yes	No	NA	Yes	Cannot determine	Cannot determine	No	Cannot determine	Not stated	Yes	3 (better with intervention)	No	No	No	N/A. Answered "No" to previous question.	No	N/A. Answered "No" to previous question.	No	N/A. Answered "No" to previous question.	No	N/A. Answered "No" to previous question.
59	Dementia or mild cognitive impairment	iOS	Not currently available on either	Instructs patients (app provides guidance or advice based on information you provide it), Records information, Enables communication of information with clinician	No	No	Before-after study	10	Cannot tell, study only has one arm or all arms exposed to app	0.93	No	No	NA	Yes	No	Yes	No	Yes, and this is stated in the article	Government agency	Yes	3 (better with intervention)	Yes	Yes	Yes	1 (low use)	No	N/A. Answered "No" to previous question.	No	N/A. Answered "No" to previous question.	Yes	3 (generally satisfied)
60	Physical handicap or disability (including blindness or deafness)	iOS	iTunes App Store (iOS)	Instructs patients (app provides guidance or advice based on information you provide it), Displays patient's health information	No	No	Cross sectional study	32	Cannot tell, study only has one arm or all arms exposed to app	0	No	No	NA	Yes	No	Yes	No	No, developer was not involved	Not stated	No	N/A. Answered "No" to previous question.	No	No	No	N/A. Answered "No" to previous question.	No	N/A. Answered "No" to previous question.	Yes	1 (worse than gold standard)	No	N/A. Answered "No" to previous question.
61	HIV/AIDS, Alcohol or drug abuse	Android	Not currently available on either	Records information	No	No	Non-randomized controlled trial	84	No, multi-part intervention (and there is a control arm that did not use app)	2	No	No	NA	Yes	No	Cannot determine	No	Yes, and this is stated in the article	Other non-profit organization, Government agency	No	N/A. Answered "No" to previous question.	No	No	Yes	2 (sufficient use)	Yes	2 (no change with intervention)	No	N/A. Answered "No" to previous question.	Yes	3 (generally satisfied)
62	Schizophrenia and/or psychosis	iOS	Not currently available on either	None of the above	No	No	Before-after study	20	Cannot tell, study only has one arm or all arms exposed to app	0.583	No	No	NA	No, for any other reason	No	No	No	Yes, and this is stated in the article	Not stated	Yes	3 (better with intervention)	No	No	Yes	2 (sufficient use)	Yes	3 (better with intervention)	No	N/A. Answered "No" to previous question.	Yes	2 (not satisfied, not unsatisfied)
63	Cancer	Android	Could not search -- app name not provided in article	Provides educational information, Instructs patients (app provides guidance or advice based on information you provide it), Reminds or alerts patients, Enables communication of information with family (e.g. caregiver)	No	No	Before-after study	59	Cannot tell, study only has one arm	2	No	No	NA	No, purpose of app was screening	No	No	No	Cannot determine	Government agency	No	N/A. Answered "No" to previous question.	No	No	No	N/A. Answered "No" to previous question.	Yes	3 (better with intervention)	No	N/A. Answered "No" to previous question.	No	N/A. Answered "No" to previous question.
64	Obesity	iOS	Not currently available on either	Provides educational information	No	No	Cross sectional study	16	Cannot tell, study only has one arm or all arms exposed to app	0	No	No	NA	Prevention app	No	Cannot determine	Yes	Yes, and this is stated in the article	Government agency	No	N/A. Answered "No" to previous question.	No	No	No	N/A. Answered "No" to previous question.	No	N/A. Answered "No" to previous question.	No	N/A. Answered "No" to previous question.	Yes	3 (generally satisfied)
65	Diabetes mellitus, Alcohol or drug abuse	iOS	iTunes App Store (iOS), Google Play Store (Android)	Instructs patients (app provides guidance or advice based on information you provide it), Records information	No	No	Qualititative research	9	Cannot tell, study only has one arm or all arms exposed to app	0	Yes	No	NA	Yes	No	No	No	Yes, and this is stated in the article	Other non-profit organization	No	N/A. Answered "No" to previous question.	No	No	No	N/A. Answered "No" to previous question.	No	N/A. Answered "No" to previous question.	No	N/A. Answered "No" to previous question.	Yes	3 (generally satisfied)
66	None of the above	iOS	Could not search -- app name not provided in article	Records information, Displays patient's health information	Yes	No	Prospective cohort study	126	Cannot tell, study only has one arm or all arms exposed to app	0	No	No	NA	N/A (Answered "none of the above")	Yes	No	N/A (Answered "none of the above")	No, developer was not involved	No external funding	No	N/A. Answered "No" to previous question.	No	No	No	N/A. Answered "No" to previous question.	No	N/A. Answered "No" to previous question.	Yes	1 (worse than gold standard)	No	N/A. Answered "No" to previous question.
67	None of the above	iOS	iTunes App Store (iOS)	Provides educational information, Records information, Displays patient's health information, Enables communication of information with clinician	No	No	Before-after study	20	No, multi-part intervention (and there is a control arm that did not use app)	1	No	No	NA	N/A (Answered "none of the above")	Cannot determine	Cannot determine	N/A (Answered "none of the above")	No, developer was not involved	Not stated	Yes	3 (better with intervention)	No	No	No	N/A. Answered "No" to previous question.	No	N/A. Answered "No" to previous question.	No	N/A. Answered "No" to previous question.	Yes	3 (generally satisfied)
68	Stroke	Android	Not currently available on either	Instructs patients (app provides guidance or advice based on information you provide it), Records information, Displays patient's health information, Enables communication of information with clinician	No	No	Cross sectional study	1	Cannot tell, study only has one arm or all arms exposed to app	0	No	No	NA	No, purpose of app was screening	No	Cannot determine	No	Yes, and this is stated in the article	Not stated	No	N/A. Answered "No" to previous question.	No	No	No	N/A. Answered "No" to previous question.	No	N/A. Answered "No" to previous question.	Yes	1 (worse than gold standard)	No	N/A. Answered "No" to previous question.
69	None of the above	iOS	iTunes App Store (iOS)	Records information, Displays patient's health information	No	No	Cross sectional study	3	Cannot tell, study only has one arm or all arms exposed to app	0	No	No	NA	N/A (Answered "none of the above")	Cannot determine	Cannot determine	N/A (Answered "none of the above")	Yes, and this is stated in the article	Other non-profit organization	No	N/A. Answered "No" to previous question.	No	No	No	N/A. Answered "No" to previous question.	No	N/A. Answered "No" to previous question.	Yes	2 (no different from gold standard)	No	N/A. Answered "No" to previous question.
70	Physical handicap or disability (including blindness or deafness)	iOS	Could not search -- app name not provided in article	Records information, Enables communication of information with clinician	No	No	Cross sectional study,Prospective cohort study	18	Cannot tell, study only has one arm or all arms exposed to app	0.23	No	No	NA	Yes	No	Yes	No	Yes, and this is stated in the article	Government agency	No	N/A. Answered "No" to previous question.	No	Yes	No	N/A. Answered "No" to previous question.	No	N/A. Answered "No" to previous question.	Yes	2 (no different from gold standard)	Yes	3 (generally satisfied)
71	Autism spectrum disorder	Android	Could not search -- app name not provided in article	Provides educational information, Enables communication of information with family (e.g. caregiver)	No	No	Cross sectional study	0	Cannot tell, study only has one arm or all arms exposed to app	0	No	No	NA	No, for any other reason	Cannot determine	Cannot determine	No	Yes, and this is stated in the article	Not stated	No	N/A. Answered "No" to previous question.	No	No	No	N/A. Answered "No" to previous question.	No	N/A. Answered "No" to previous question.	No	N/A. Answered "No" to previous question.	Yes	3 (generally satisfied)
72	Dementia or mild cognitive impairment	Android	Could not search -- app name not provided in article	Instructs patients (app provides guidance or advice based on information you provide it)	No	No	Case report or case series	1	Cannot tell, study only has one arm or all arms exposed to app	3	No	No	NA	Yes	No	No	No	Yes, and this is stated in the article	Government agency	Yes	3 (better with intervention)	No	No	No	N/A. Answered "No" to previous question.	No	N/A. Answered "No" to previous question.	No	N/A. Answered "No" to previous question.	No	N/A. Answered "No" to previous question.
73	Autism spectrum disorder	iOS	Not currently available on either	Provides educational information	No	No	Randomized controlled trial	64	Yes, app is sole intervention (and there is a control arm that did not use app)	0	No	Yes	Doesn't report the number but says "The research protocol was also listed on Clinicaltrials.gov"	Yes	Yes	No	Yes	Cannot determine	Medical professional society, Other non-profit organization	Yes	3 (better with intervention)	No	No	No	N/A. Answered "No" to previous question.	Yes	3 (better with intervention)	No	N/A. Answered "No" to previous question.	No	N/A. Answered "No" to previous question.
74	Physical handicap or disability (including blindness or deafness)	iOS	iTunes App Store (iOS)	Provides educational information, Records information, Displays patient's health information, Reminds or alerts patients, Enables communication of information with clinician	No	No	Before-after study	160	Cannot tell, study only has one arm or all arms exposed to app	1	No	Yes	NCT01542866	Yes	No	Yes	No	Yes, and this is stated in the article	For-profit company	No	N/A. Answered "No" to previous question.	Yes	No	Yes	2 (sufficient use)	No	N/A. Answered "No" to previous question.	Yes	2 (no different from gold standard)	Yes	3 (generally satisfied)
75	Arthritis	iOS	Could not search -- app name not provided in article	Records information	No	No	Cross sectional study	32	Cannot tell, study only has one arm or all arms exposed to app	0	Yes	No	NA	Yes	No	Yes	No	Yes, and this is stated in the article	Not stated	No	N/A. Answered "No" to previous question.	No	Yes	No	N/A. Answered "No" to previous question.	No	N/A. Answered "No" to previous question.	Yes	2 (no different from gold standard)	Yes	3 (generally satisfied)
76	Obesity	Android	Could not search -- app name not provided in article	Instructs patients (app provides guidance or advice based on information you provide it), Records information, Displays patient's health information, Through social media	No	No	Before-after study	80	Cannot tell, study only has one arm or all arms exposed to app	6.36	No	No	NA	Yes	No	Yes	No	Yes, and this is stated in the article	Government agency	No	N/A. Answered "No" to previous question.	Yes	Yes	Yes	2 (sufficient use)	Yes	3 (better with intervention)	No	N/A. Answered "No" to previous question.	Yes	3 (generally satisfied)
77	Obesity	iOS	iTunes App Store (iOS)	Records information	No	No	Case-control study	200	Yes, app is sole intervention (and there is a control arm that did not use app)	3	No	No	NA	Prevention app	Yes	No	No	Yes, and this is stated in the article	Government agency	No	N/A. Answered "No" to previous question.	No	Yes	Yes	2 (sufficient use)	Yes	3 (better with intervention)	No	N/A. Answered "No" to previous question.	Yes	3 (generally satisfied)
78	Diabetes mellitus	iOS	iTunes App Store (iOS), Google Play Store (Android)	Records information, Displays patient's health information, Reminds or alerts patients, Enables communication of information with clinician, Enables communication of information with family (e.g. caregiver)	No	No	Randomized controlled trial	72	No, multi-part intervention (and there is a control arm that did not use app)	9	No	Yes	ACTRN12612000132842	Yes	Cannot determine	Cannot determine	No	No, developer was not involved	Other non-profit organization	Yes	3 (better with intervention)	No	No	Yes	2 (sufficient use)	Yes	2 (no change with intervention)	No	N/A. Answered "No" to previous question.	No	N/A. Answered "No" to previous question.
79	None of the above	iOS	iTunes App Store (iOS)	Records information	No	No	Cross sectional study,qualitative research	40	Cannot tell, study only has one arm or all arms exposed to app	0	No	No	NA	N/A (Answered "none of the above")	No	Yes	No	Yes, and this is stated in the article	Government agency	No	N/A. Answered "No" to previous question.	No	Yes	No	N/A. Answered "No" to previous question.	No	N/A. Answered "No" to previous question.	No	N/A. Answered "No" to previous question.	No	N/A. Answered "No" to previous question.
80	Cancer	Android	Not currently available on either	Records information, Displays patient's health information, Reminds or alerts patients, Enables communication of information with family (e.g. caregiver)	No	No	Qualititative research	10	Yes, app is sole intervention (and there is a control arm that did not use app)	0.93	No	No	NA	Yes	No	Yes	No	Yes, and this is stated in the article	Not stated	No	N/A. Answered "No" to previous question.	No	Yes	Yes	2 (sufficient use)	Yes	3 (better with intervention)	No	N/A. Answered "No" to previous question.	Yes	3 (generally satisfied)
81	Post-traumatic stress disorder	iOS, Android	iTunes App Store (iOS), Google Play Store (Android)	Provides educational information, Instructs patients (app provides guidance or advice based on information you provide it), Records information, Displays patient's health information	No	No	Cross sectional study,Qualititative research	52	Cannot tell, study only has one arm or all arms exposed to app	0	No	No	NA	Yes	No	Cannot determine	No	Yes, and this is stated in the article	Not stated	No	N/A. Answered "No" to previous question.	No	Yes	No	N/A. Answered "No" to previous question.	Yes	3 (better with intervention)	No	N/A. Answered "No" to previous question.	Yes	3 (generally satisfied)
82	Obesity	Android	Could not search -- app name not provided in article	Instructs patients (app provides guidance or advice based on information you provide it), Records information, Displays patient's health information, Reminds or alerts patients	No	No	Cross sectional study	30	Cannot tell, study only has one arm or all arms exposed to app	0	No	No	NA	No, for any other reason	Cannot determine	Cannot determine	No	Yes, and this is stated in the article	Not stated	No	N/A. Answered "No" to previous question.	No	Yes	No	N/A. Answered "No" to previous question.	No	N/A. Answered "No" to previous question.	No	N/A. Answered "No" to previous question.	Yes	3 (generally satisfied)
83	Dementia or mild cognitive impairment	Android	Could not search -- app name not provided in article	Records information, Reminds or alerts patients	No	No	Non-randomized controlled trial	163	Yes, app is sole intervention (and there is a control arm that did not use app)	0.22	No	No	NA	No, purpose of app was screening/prevention	No	Yes	No	Cannot determine	Not stated	No	N/A. Answered "No" to previous question.	No	No	Yes	2 (sufficient use)	No	N/A. Answered "No" to previous question.	Yes	3 (better than gold standard)	No	N/A. Answered "No" to previous question.
84	None of the above	iOS	iTunes App Store (iOS), Google Play Store (Android)	Records information, Displays patient's health information, Enables communication of information with clinician	No	No	Cross sectional study	109	Cannot tell, study only has one arm or all arms exposed to app	0	Yes	No	NA	N/A (Answered "none of the above")	Cannot determine	Cannot determine	N/A (Answered "none of the above")	Yes, and this is stated in the article	For-profit company	No	N/A. Answered "No" to previous question.	No	Yes	No	N/A. Answered "No" to previous question.	No	N/A. Answered "No" to previous question.	Yes	2 (no different from gold standard)	No	N/A. Answered "No" to previous question.
85	None of the above	iOS	Could not search -- app name not provided in article	Instructs patients (app provides guidance or advice based on information you provide it), Records information, Displays patient's health information	No	No	Cross sectional study	25	Cannot tell, study only has one arm or all arms exposed to app	0	No	No	NA	N/A (Answered "none of the above")	No	Yes	N/A (Answered "none of the above")	Yes, and this is stated in the article	Not stated	No	N/A. Answered "No" to previous question.	No	No	No	N/A. Answered "No" to previous question.	No	N/A. Answered "No" to previous question.	Yes	2 (no different from gold standard)	No	N/A. Answered "No" to previous question.
86	Physical handicap or disability (including blindness or deafness)	iOS	Could not search -- app name not provided in article	Records information	No	No	Cross sectional study	2	Cannot tell, study only has one arm or all arms exposed to app	0	No	No	NA	Yes	Cannot determine	Cannot determine	No	Cannot determine	Not stated	No	N/A. Answered "No" to previous question.	No	No	No	N/A. Answered "No" to previous question.	No	N/A. Answered "No" to previous question.	Yes	1 (worse than gold standard)	No	N/A. Answered "No" to previous question.
87	Cancer, Depression	iOS	Could not search -- app name not provided in article	Provides educational information	No	No	Before-after study	15	Cannot tell, study only has one arm or all arms exposed to app	1.4	Yes	No	NA	Yes	Cannot determine	Cannot determine	No	Cannot determine	Not stated	Yes	3 (better with intervention)	No	No	No	N/A. Answered "No" to previous question.	No	N/A. Answered "No" to previous question.	No	N/A. Answered "No" to previous question.	No	N/A. Answered "No" to previous question.
88	None of the above	iOS	iTunes App Store (iOS)	Records information, Reminds or alerts patients	No	No	Prospective cohort study	119	Cannot tell, study only has one arm or all arms exposed to app	-1	Yes	No	NA	N/A (Answered "none of the above")	No	No	N/A (Answered "none of the above")	Yes, and this is stated in the article	Not stated	No	N/A. Answered "No" to previous question.	No	No	Yes	2 (sufficient use)	No	N/A. Answered "No" to previous question.	No	N/A. Answered "No" to previous question.	Yes	3 (generally satisfied)
89	Elderly	iOS	iTunes App Store (iOS)	Records information, Reminds or alerts patients	No	No	Qualititative research	30	Cannot tell, study only has one arm or all arms exposed to app	0	No	No	NA	Yes	No	Yes	No	No, developer was not involved	Not stated	No	N/A. Answered "No" to previous question.	No	Yes	No	N/A. Answered "No" to previous question.	No	N/A. Answered "No" to previous question.	No	3 (better than gold standard)	Yes	2 (not satisfied, not unsatisfied)
90	None of the above	Android	Not currently available on either	Instructs patients (app provides guidance or advice based on information you provide it), Records information, Reminds or alerts patients	No	No	Cross sectional study	52	Cannot tell, study only has one arm or all arms exposed to app	0	No	No	NA	N/A (Answered "none of the above")	Cannot determine	Cannot determine	N/A (Answered "none of the above")	Yes, and this is stated in the article	Government agency	No	N/A. Answered "No" to previous question.	No	No	No	N/A. Answered "No" to previous question.	Yes	3 (better with intervention)	No	N/A. Answered "No" to previous question.	Yes	3 (generally satisfied)
91	Autism spectrum disorder	iOS	iTunes App Store (iOS)	Provides educational information, Records information, Displays patient's health information	No	No	Before-after study	4	Cannot tell, study only has one arm or all arms exposed to app	1.33	No	No	NA	Yes	Yes	No	No	Cannot determine	Not stated	No	N/A. Answered "No" to previous question.	No	Yes	No	N/A. Answered "No" to previous question.	No	N/A. Answered "No" to previous question.	No	N/A. Answered "No" to previous question.	No	N/A. Answered "No" to previous question.
92	Obesity	iOS, Android	Could not search -- app name not provided in article	Provides educational information, Records information, Displays patient's health information, Reminds or alerts patients	No	No	Cross sectional study,Qualitative research	361	Cannot tell, study only has one arm or all arms exposed to app	0	No	Yes	ACTRN12612000978864	Yes	Yes	No	No	Yes, and this is stated in the article	Government agency	No	N/A. Answered "No" to previous question.	No	Yes	Yes	1 (low use)	Yes	3 (better with intervention)	No	N/A. Answered "No" to previous question.	Yes	2 (not satisfied, not unsatisfied)
93	Depression	iOS, Android	Could not search -- app name not provided in article	Provides educational information, Records information, Displays patient's health information, Enables communication of information with clinician	No	No	Randomized uncontrolled trial	81	Cannot tell, study only has one arm or all arms exposed to app	6	No	Yes	NCT01463020	Yes	No	No	No	Yes, and this is stated in the article	Government agency	Yes	3 (better with intervention)	No	No	Yes	2 (sufficient use)	No	N/A. Answered "No" to previous question.	No	N/A. Answered "No" to previous question.	No	N/A. Answered "No" to previous question.
94	Chronic pain, Diabetes mellitus, Obesity, Smoking	iOS	Could not search -- app name not provided in article	Records information	No	No	Before-after study	11	Cannot tell, study only has one arm or all arms exposed to app	0	No	No	NA	No, for any other reason	No	No	No	Cannot determine	Not stated	Yes	3 (better with intervention)	No	Yes	Yes	1 (low use)	No	N/A. Answered "No" to previous question.	No	N/A. Answered "No" to previous question.	No	N/A. Answered "No" to previous question.
95	None of the above	Android	Not currently available on either	Records information, Displays patient's health information, Reminds or alerts patients, Enables communication of information with clinician, Enables communication of information with family (e.g. caregiver)	No	No	Prospective cohort study	15	Cannot tell, study only has one arm or all arms exposed to app	1	No	No	NA	N/A (Answered "none of the above")	Cannot determine	Cannot determine	N/A (Answered "none of the above")	Yes, and this is stated in the article	Government agency	No	N/A. Answered "No" to previous question.	No	No	No	N/A. Answered "No" to previous question.	No	N/A. Answered "No" to previous question.	No	N/A. Answered "No" to previous question.	No	N/A. Answered "No" to previous question.
96	Obesity	Android	Could not search -- app name not provided in article	Records information, Displays patient's health information, Reminds or alerts patients, Through social media	No	No	Qualititative research	7	Cannot tell, study only has one arm or all arms exposed to app	0	No	No	NA	No, for any other reason	Cannot determine	No	No	Yes, and this is stated in the article	Government agency	No	N/A. Answered "No" to previous question.	No	Yes	No	N/A. Answered "No" to previous question.	No	N/A. Answered "No" to previous question.	No	N/A. Answered "No" to previous question.	No	N/A. Answered "No" to previous question.
97	Cancer	iOS	Could not search -- app name not provided in article	Provides educational information, Records information	No	No	Cross sectional study	135	Cannot tell, study only has one arm or all arms exposed to app	0	Yes	No	NA	Yes	Cannot determine	Cannot determine	No	Yes, and this is stated in the article	Not stated	No	N/A. Answered "No" to previous question.	No	No	No	N/A. Answered "No" to previous question.	Yes	3 (better with intervention)	No	N/A. Answered "No" to previous question.	No	N/A. Answered "No" to previous question.
98	Coronary artery disease, Dementia or mild cognitive impairment, Depression, Diabetes mellitus, Hypertension, Obesity	Android	Not currently available on either	Records information, Enables communication of information with clinician	No	Yes	Prospective cohort study	0	Yes, app is sole intervention (and there is a control arm that did not use app)	3	No	No	NA	Yes	No	No	No	Cannot determine	Not stated	No	N/A. Answered "No" to previous question.	No	Yes	Yes	2 (sufficient use)	No	N/A. Answered "No" to previous question.	No	N/A. Answered "No" to previous question.	No	N/A. Answered "No" to previous question.
99	Elderly	iOS	Could not search -- app name not provided in article	Provides educational information, Records information, Displays patient's health information	No	No	Prospective cohort study,Qualititative research	23	Cannot tell, study only has one arm or all arms exposed to app	5	No	No	NA	Yes	No	Yes	No	Yes, and this is stated in the article	Other non-profit organization, Government agency	No	N/A. Answered "No" to previous question.	No	Yes	Yes	2 (sufficient use)	Yes	3 (better with intervention)	Yes	1 (worse than gold standard)	Yes	3 (generally satisfied)
100	None of the above	iOS	Could not search -- app name not provided in article	Records information	No	No	Cross sectional study	76	Cannot tell, study only has one arm or all arms exposed to app	0	No	No	NA	N/A (Answered "none of the above")	No	Yes	N/A (Answered "none of the above")	Yes, and this is stated in the article	Not stated	No	N/A. Answered "No" to previous question.	No	No	No	N/A. Answered "No" to previous question.	No	N/A. Answered "No" to previous question.	Yes	2 (no different from gold standard)	No	N/A. Answered "No" to previous question.
101	Dementia or mild cognitive impairment, Alcohol or drug abuse	iOS	Could not search -- app name not provided in article	Instructs patients (app provides guidance or advice based on information you provide it)	No	No	Prospective cohort study	22	Cannot tell, study only has one arm or all arms exposed to app	0.467	Yes	No	NA	Yes	Cannot determine	Cannot determine	No	Cannot determine	Not stated	No	N/A. Answered "No" to previous question.	No	No	No	N/A. Answered "No" to previous question.	No	N/A. Answered "No" to previous question.	Yes	2 (no different from gold standard)	Yes	3 (generally satisfied)
102	Physical handicap or disability (including blindness or deafness)	Android	Not currently available on either	Records information, Displays patient's health information	No	Yes	Cross sectional study	5	Cannot tell, study only has one arm or all arms exposed to app	0	No	No	NA	No, for any other reason	Cannot determine	Cannot determine	No	Yes, and this is stated in the article	Government agency	No	N/A. Answered "No" to previous question.	No	No	No	N/A. Answered "No" to previous question.	No	N/A. Answered "No" to previous question.	Yes	2 (no different from gold standard)	No	N/A. Answered "No" to previous question.
103	None of the above	iOS	Could not search -- app name not provided in article	Instructs patients (app provides guidance or advice based on information you provide it), Records information	No	No	Cross sectional study	91	Cannot tell, study only has one arm or all arms exposed to app	0	Yes	No	NA	N/A (Answered "none of the above")	Cannot determine	Cannot determine	No	Cannot determine	Not stated	No	N/A. Answered "No" to previous question.	No	Yes	No	N/A. Answered "No" to previous question.	No	N/A. Answered "No" to previous question.	No	N/A. Answered "No" to previous question.	Yes	3 (generally satisfied)
104	Cancer, Low literacy and/or low numeracy	iOS	Could not search -- app name not provided in article	Provides educational information, Records information	No	No	Before-after study	40	Cannot tell, study only has one arm or all arms exposed to app	0	Yes	No	NA	No, purpose of app was screening	No	Yes	No	Cannot determine	Not stated	No	N/A. Answered "No" to previous question.	No	No	No	N/A. Answered "No" to previous question.	No	N/A. Answered "No" to previous question.	No	N/A. Answered "No" to previous question.	Yes	3 (generally satisfied)
105	Cancer	iOS, Android	Not currently available on either	Records information, Reminds or alerts patients, Enables communication of information with clinician	No	No	Prospective cohort study	38	Cannot tell, study only has one arm or all arms exposed to app	3	No	No	NA	Yes	No	Yes	No	Yes, and this is stated in the article	Government agency	No	N/A. Answered "No" to previous question.	No	Yes	Yes	2 (sufficient use)	No	N/A. Answered "No" to previous question.	No	N/A. Answered "No" to previous question.	No	N/A. Answered "No" to previous question.
106	Elderly	iOS, Android	Not currently available on either	Provides educational information, Instructs patients (app provides guidance or advice based on information you provide it), Records information, Reminds or alerts patients, Enables communication of information with clinician, Enables communication of information with family (e.g. caregiver)	No	No	Randomized controlled trial,Qualititative research	107	Yes, app is sole intervention (and there is a control arm that did not use app)	3	No	Yes	NCT02071498	Yes	No	Yes	No	Yes, and this is stated in the article	Government agency	Yes	2 (no change with intervention)	No	Yes	Yes	2 (sufficient use)	Yes	3 (better with intervention)	No	N/A. Answered "No" to previous question.	Yes	3 (generally satisfied)
107	Autism spectrum disorder, Developmentally delayed or mentally impaired	iOS	iTunes App Store (iOS)	Provides educational information, Instructs patients (app provides guidance or advice based on information you provide it)	No	No	Prospective cohort study	33	Cannot tell, study only has one arm or all arms exposed to app	1.4	No	No	NA	Yes	Yes	Cannot determine	Yes	Yes, and this is stated in the article	Not stated	No	N/A. Answered "No" to previous question.	No	No	Yes	2 (sufficient use)	Yes	3 (better with intervention)	No	N/A. Answered "No" to previous question.	No	N/A. Answered "No" to previous question.
108	Physical handicap or disability (including blindness or deafness)	iOS	iTunes App Store (iOS)	Records information	No	No	Cross sectional study	30	Cannot tell, study only has one arm or all arms exposed to app	0	Yes	No	NA	Yes	Cannot determine	Cannot determine	No	No, developer was not involved	Not stated	No	N/A. Answered "No" to previous question.	No	No	No	N/A. Answered "No" to previous question.	No	N/A. Answered "No" to previous question.	Yes	1 (worse than gold standard)	No	N/A. Answered "No" to previous question.
109	Chronic pain	iOS	Not currently available on either	Records information	No	No	Prospective cohort study	40	Cannot tell, study only has one arm or all arms exposed to app	1.5	Yes	No	NA	Yes	Yes	No	No	Cannot determine	Not stated	No	N/A. Answered "No" to previous question.	No	No	Yes	2 (sufficient use)	No	N/A. Answered "No" to previous question.	No	N/A. Answered "No" to previous question.	No	N/A. Answered "No" to previous question.
110	Arthritis	Android	Could not search -- app name not provided in article	Instructs patients (app provides guidance or advice based on information you provide it), Records information	No	No	Cross sectional study	65	Cannot tell, study only has one arm or all arms exposed to app	0	No	No	NA	Yes	No	Yes	No	Yes, stated on the app store page, app website, or another website (but not stated in the article)	Not stated	No	N/A. Answered "No" to previous question.	No	No	No	N/A. Answered "No" to previous question.	No	N/A. Answered "No" to previous question.	Yes	2 (no different from gold standard)	No	N/A. Answered "No" to previous question.
111	None of the above	iOS	Could not search -- app name not provided in article	Instructs patients (app provides guidance or advice based on information you provide it)	No	No	Cross sectional study	22	Cannot tell, study only has one arm or all arms exposed to app	0	No	No	NA	N/A (Answered "none of the above")	No	Yes	N/A (Answered "none of the above")	Cannot determine	Other non-profit organization, Government agency	No	N/A. Answered "No" to previous question.	No	No	No	N/A. Answered "No" to previous question.	No	N/A. Answered "No" to previous question.	No	N/A. Answered "No" to previous question.	No	N/A. Answered "No" to previous question.
112	Dementia or mild cognitive impairment, Stroke	Android	Could not search -- app name not provided in article	Instructs patients (app provides guidance or advice based on information you provide it)	No	No	Cross sectional study	30	Cannot tell, study only has one arm or all arms exposed to app	0	No	No	NA	Yes	No	No	No	Yes, and this is stated in the article	Not stated	No	N/A. Answered "No" to previous question.	No	No	No	N/A. Answered "No" to previous question.	No	N/A. Answered "No" to previous question.	Yes	2 (no different from gold standard)	No	N/A. Answered "No" to previous question.
113	Dementia or mild cognitive impairment	iOS	iTunes App Store (iOS)	Records information	No	No	Cross sectional study	2778	Cannot tell, study only has one arm	12	No	No	NA	No, purpose of app was screening	No	Yes	No	Yes, and this is stated in the article	Government agency	No	N/A. Answered "No" to previous question.	No	No	No	N/A. Answered "No" to previous question.	No	N/A. Answered "No" to previous question.	Yes	2 (no different from gold standard)	No	N/A. Answered "No" to previous question.
114	Diabetes mellitus	Android	Could not search -- app name not provided in article	Records information, Displays patient's health information, Through social media	No	No	Prospective cohort study	8	Cannot tell, study only has one arm or all arms exposed to app	4	No	No	NA	Yes	Yes	Cannot determine	Yes	No, developer was not involved	Not stated	Yes	2 (no change with intervention)	No	No	Yes	2 (sufficient use)	Yes	3 (better with intervention)	No	N/A. Answered "No" to previous question.	No	N/A. Answered "No" to previous question.
115	Schizophrenia and/or psychosis	Android	Could not search -- app name not provided in article	Records information	No	No	Randomized controlled trial,Qualititative research	24	Cannot tell, study only has one arm or all arms exposed to app	0.2	No	No	NA	Yes	Cannot determine	Cannot determine	No	Yes, and this is stated in the article	For-profit company, Medical professional society	No	N/A. Answered "No" to previous question.	No	Yes	No	N/A. Answered "No" to previous question.	No	N/A. Answered "No" to previous question.	Yes	2 (no different from gold standard)	Yes	3 (generally satisfied)
116	Schizophrenia and/or psychosis	Android	Not currently available on either	Records information, Reminds or alerts patients	No	No	Prospective cohort study	44	Cannot tell, study only has one arm or all arms exposed to app	0.23	No	No	NA	Yes	No	Cannot determine	No	Yes, and this is stated in the article	Government agency	No	N/A. Answered "No" to previous question.	No	Yes	Yes	2 (sufficient use)	No	N/A. Answered "No" to previous question.	Yes	1 (worse than gold standard)	No	N/A. Answered "No" to previous question.
117	None of the above	Android	Not currently available on either	Provides educational information, Records information, Reminds or alerts patients, Through social media	No	No	Cross sectional study	45	Cannot tell, study only has one arm or all arms exposed to app	0	No	No	NA	N/A (Answered "none of the above")	Cannot determine	Cannot determine	No	Yes, and this is stated in the article	Other non-profit organization	No	N/A. Answered "No" to previous question.	No	Yes	Yes	1 (low use)	No	N/A. Answered "No" to previous question.	No	N/A. Answered "No" to previous question.	Yes	3 (generally satisfied)
118	None of the above	iOS	iTunes App Store (iOS)	Records information, Reminds or alerts patients	No	No	Prospective cohort study	37	Cannot tell, study only has one arm or all arms exposed to app	42.6	Yes	No	NA	N/A (Answered "none of the above")	No	Yes	No	Cannot determine	Not stated	No	N/A. Answered "No" to previous question.	No	No	Yes	2 (sufficient use)	No	N/A. Answered "No" to previous question.	No	N/A. Answered "No" to previous question.	No	N/A. Answered "No" to previous question.
119	Congestive heart failure, Coronary artery disease	Android	Not currently available on either	Records information	No	No	Prospective cohort study	30	Cannot tell, study only has one arm or all arms exposed to app	0.23	No	No	NA	Yes	No	Yes	No	Yes, and this is stated in the article	Government agency	No	N/A. Answered "No" to previous question.	No	No	No	N/A. Answered "No" to previous question.	No	N/A. Answered "No" to previous question.	Yes	2 (no different from gold standard)	No	N/A. Answered "No" to previous question.
120	Attention deficit hyperactivity disorder, Depression, Alcohol or drug abuse	Android	Not currently available on either	Provides educational information, Instructs patients (app provides guidance or advice based on information you provide it), Records information, Displays patient's health information, Enables communication of information with clinician	No	No	Prospective cohort study	9	Cannot tell, study only has one arm or all arms exposed to app	1.63	No	No	NA	Yes	Yes	No	No	Yes, and this is stated in the article	Government agency	No	N/A. Answered "No" to previous question.	No	Yes	Yes	2 (sufficient use)	No	N/A. Answered "No" to previous question.	No	N/A. Answered "No" to previous question.	Yes	3 (generally satisfied)
121	Obesity	iOS	Could not search -- app name not provided in article	Instructs patients (app provides guidance or advice based on information you provide it), Records information, Displays patient's health information, Enables communication of information with clinician, Through social media	No	No	Prospective cohort study	12	Cannot tell, study only has one arm or all arms exposed to app	2	Yes	No	NA	Yes	Yes	No	No	Cannot determine	Not stated	Yes	3 (better with intervention)	No	No	No	N/A. Answered "No" to previous question.	No	N/A. Answered "No" to previous question.	No	N/A. Answered "No" to previous question.	Yes	3 (generally satisfied)
122	Obesity	iOS	Could not search -- app name not provided in article	Instructs patients (app provides guidance or advice based on information you provide it), Records information, Displays patient's health information, Through social media	No	No	Before-after study	44	Cannot tell, study only has one arm or all arms exposed to app	4.5	Yes	No	NA	Yes	Yes	No	No	Cannot determine	Not stated	Yes	3 (better with intervention)	No	No	No	N/A. Answered "No" to previous question.	Yes	3 (better with intervention)	No	N/A. Answered "No" to previous question.	No	N/A. Answered "No" to previous question.
123	Obesity	iOS	iTunes App Store (iOS), Not currently available on either	Not enough information to determine	No	No	Cross sectional study	15	Cannot tell, study only has one arm or all arms exposed to app	0	No	No	NA	Yes	No	No	No	No, developer was not involved	Not stated	No	N/A. Answered "No" to previous question.	No	Yes	No	N/A. Answered "No" to previous question.	No	N/A. Answered "No" to previous question.	No	N/A. Answered "No" to previous question.	Yes	2 (not satisfied, not unsatisfied)
124	HIV/AIDS	Android	Not currently available on either	Instructs patients (app provides guidance or advice based on information you provide it), Records information	No	No	Cross sectional study,Qualititative research	65	Cannot tell, study only has one arm or all arms exposed to app	0	No	No	NA	Yes	No	Cannot determine	No	Yes, and this is stated in the article	Other non-profit organization, Government agency	No	N/A. Answered "No" to previous question.	No	Yes	No	N/A. Answered "No" to previous question.	No	N/A. Answered "No" to previous question.	Yes	1 (worse than gold standard)	Yes	2 (not satisfied, not unsatisfied)
125	Obesity	iOS	Could not search -- app name not provided in article	Instructs patients (app provides guidance or advice based on information you provide it), Records information, Reminds or alerts patients	No	No	Prospective cohort study	12	Cannot tell, study only has one arm or all arms exposed to app	0.92	No	No	NA	Yes	No	Cannot determine	No	Yes, and this is stated in the article	Government agency	Yes	3 (better with intervention)	No	Yes	Yes	2 (sufficient use)	No	N/A. Answered "No" to previous question.	No	N/A. Answered "No" to previous question.	No	N/A. Answered "No" to previous question.
126	Cancer	iOS	Not currently available on either	Instructs patients (app provides guidance or advice based on information you provide it), Records information	No	No	Cross sectional study	31	Cannot tell, study only has one arm or all arms exposed to app	0	Yes	No	NA	Yes	Cannot determine	Cannot determine	No	Cannot determine	Not stated	No	N/A. Answered "No" to previous question.	Yes	No	No	N/A. Answered "No" to previous question.	No	N/A. Answered "No" to previous question.	Yes	1 (worse than gold standard)	No	N/A. Answered "No" to previous question.
127	Cancer, Post-transplant	iOS	Not currently available on either	Provides educational information	No	No	Prospective cohort study	16	Cannot tell, study only has one arm or all arms exposed to app	2	No	No	NA	Yes	Yes	No	No	Cannot determine	Other non-profit organization	No	N/A. Answered "No" to previous question.	No	Yes	No	N/A. Answered "No" to previous question.	No	N/A. Answered "No" to previous question.	No	N/A. Answered "No" to previous question.	Yes	3 (generally satisfied)
128	Obesity	iOS, Android	Not currently available on either	Instructs patients (app provides guidance or advice based on information you provide it), Records information, Displays patient's health information, Reminds or alerts patients, Through social media	No	No	Cross sectional study	106	Cannot tell, study only has one arm or all arms exposed to app	0	No	No	NA	Prevention app	Cannot determine	Cannot determine	No	Yes, and this is stated in the article	For-profit company, Other non-profit organization, Government agency	No	N/A. Answered "No" to previous question.	No	Yes	No	N/A. Answered "No" to previous question.	No	N/A. Answered "No" to previous question.	No	N/A. Answered "No" to previous question.	Yes	3 (generally satisfied)
129	None of the above	iOS	Could not search -- app name not provided in article	Records information	No	No	Cross sectional study	100	Cannot tell, study only has one arm or all arms exposed to app	0	No	No	NA	N/A (Answered "none of the above")	No	No	N/A (Answered "none of the above")	Yes, and this is stated in the article	For-profit company, Government agency	No	N/A. Answered "No" to previous question.	No	No	No	N/A. Answered "No" to previous question.	No	N/A. Answered "No" to previous question.	Yes	2 (no different from gold standard)	Yes	3 (generally satisfied)
130	Physical handicap or disability (including blindness or deafness), Stroke	Android	Not currently available on either	Provides educational information, Instructs patients (app provides guidance or advice based on information you provide it), Records information, Reminds or alerts patients, Enables communication of information with clinician, Enables communication of information with family (e.g. caregiver)	No	Yes	Case report or case series	1	Cannot tell, study only has one arm or all arms exposed to app	0.53	No	No	NA	Yes	No	No	No	Yes, and this is stated in the article	Other non-profit organization, Government agency	Yes	3 (better with intervention)	No	No	No	N/A. Answered "No" to previous question.	No	N/A. Answered "No" to previous question.	No	N/A. Answered "No" to previous question.	Yes	2 (not satisfied, not unsatisfied)
131	None of the above	iOS	Not currently available on either	Instructs patients (app provides guidance or advice based on information you provide it), Records information, Displays patient's health information, Reminds or alerts patients, Enables communication of information with clinician	No	No	Cross sectional study	17	Cannot tell, study only has one arm or all arms exposed to app	0	No	No	NA	N/A (Answered "none of the above")	No	Cannot determine	N/A (Answered "none of the above")	Yes, and this is stated in the article	Not stated	No	N/A. Answered "No" to previous question.	No	Yes	No	N/A. Answered "No" to previous question.	No	N/A. Answered "No" to previous question.	No	N/A. Answered "No" to previous question.	Yes	3 (generally satisfied)
132	Stroke	iOS	iTunes App Store (iOS)	Records information	No	No	Cross sectional study	30	Cannot tell, study only has one arm	0	No	No	NA	Yes	No	Yes	No	Yes, and this is stated in the article	Other non-profit organization, Government agency	No	N/A. Answered "No" to previous question.	No	No	No	N/A. Answered "No" to previous question.	No	N/A. Answered "No" to previous question.	Yes	2 (no different from gold standard)	No	N/A. Answered "No" to previous question.
133	Elderly	iOS	iTunes App Store (iOS)	Provides educational information, Instructs patients (app provides guidance or advice based on information you provide it), Records information, Enables communication of information with clinician, Through social media	No	No	Non-randomized controlled trial	44	Yes, app is sole intervention (and there is a control arm that did not use app)	2.8	No	No	NA	Yes	No	Yes	No	Yes, and this is stated in the article	For-profit company, Other non-profit organization	Yes	2 (no change with intervention)	No	No	Yes	2 (sufficient use)	Yes	3 (better with intervention)	No	N/A. Answered "No" to previous question.	Yes	3 (generally satisfied)
134	Elderly	iOS	iTunes App Store (iOS)	Provides educational information, Instructs patients (app provides guidance or advice based on information you provide it), Records information, Displays patient's health information, Reminds or alerts patients, Through social media	No	No	Prospective cohort study	13	Cannot tell, study only has one arm or all arms exposed to app	0.47	No	No	NA	Yes	No	Yes	No	Yes, and this is stated in the article	Government agency	No	N/A. Answered "No" to previous question.	Yes	Yes	Yes	2 (sufficient use)	Yes	3 (better with intervention)	No	N/A. Answered "No" to previous question.	Yes	3 (generally satisfied)
135	Elderly	Android	Could not search -- app name not provided in article	None of the above	No	No	Qualititative research	44	Cannot tell, study only has one arm or all arms exposed to app	0	No	No	NA	Yes	No	Yes	Yes	Cannot determine	Not stated	No	N/A. Answered "No" to previous question.	Yes	Yes	No	N/A. Answered "No" to previous question.	No	N/A. Answered "No" to previous question.	No	N/A. Answered "No" to previous question.	Yes	3 (generally satisfied)
136	Diabetes mellitus	Android	Could not search -- app name not provided in article	Records information	No	No	Interrupted time series	30	Cannot tell, study only has one arm or all arms exposed to app	6	Yes	No	NA	Yes	Cannot determine	Cannot determine	No	Yes, and this is stated in the article	Not stated	Yes	3 (better with intervention)	No	Yes	No	N/A. Answered "No" to previous question.	No	N/A. Answered "No" to previous question.	No	N/A. Answered "No" to previous question.	Yes	3 (generally satisfied)
137	None of the above	Android	Could not search -- app name not provided in article	Records information, Reminds or alerts patients	No	No	Prospective cohort study,Qualititative research	44	Cannot tell, study only has one arm or all arms exposed to app	0.23	No	No	NA	N/A (Answered "none of the above")	Yes	Cannot determine	N/A (Answered "none of the above")	Cannot determine	Not stated	No	N/A. Answered "No" to previous question.	No	Yes	Yes	1 (low use)	No	N/A. Answered "No" to previous question.	Yes	2 (no different from gold standard)	Yes	3 (generally satisfied)
138	Chronic pain	Android	Not currently available on either	Records information	No	No	Cross sectional study	7	Cannot tell, study only has one arm	0	No	No	NA	Yes	No	Cannot determine	No	Yes, and this is stated in the article	Government agency	No	N/A. Answered "No" to previous question.	No	Yes	No	N/A. Answered "No" to previous question.	No	N/A. Answered "No" to previous question.	No	N/A. Answered "No" to previous question.	Yes	3 (generally satisfied)
139	None of the above	iOS	Could not search -- app name not provided in article	Records information	No	No	Cross sectional study	0	Cannot tell, study only has one arm or all arms exposed to app	0	Yes	No	NA	N/A (Answered "none of the above")	Cannot determine	Cannot determine	N/A (Answered "none of the above")	Yes, and this is stated in the article	Not stated	No	N/A. Answered "No" to previous question.	No	No	No	N/A. Answered "No" to previous question.	No	N/A. Answered "No" to previous question.	No	N/A. Answered "No" to previous question.	Yes	3 (generally satisfied)
140	Arthritis	iOS	Could not search -- app name not provided in article	Records information	No	No	Cross sectional study	116	Cannot tell, study only has one arm or all arms exposed to app	0	No	No	NA	Yes	Yes	No	Yes	Yes, and this is stated in the article	Other non-profit organization, Government agency	No	N/A. Answered "No" to previous question.	No	Yes	No	N/A. Answered "No" to previous question.	No	N/A. Answered "No" to previous question.	No	N/A. Answered "No" to previous question.	Yes	1 (generally unsatisfied)
141	Cancer	iOS	iTunes App Store (iOS)	Records information, Reminds or alerts patients	No	No	Prospective cohort study,Qualititative research	40	Cannot tell, study only has one arm or all arms exposed to app	0.5	No	No	NA	Yes	Yes	No	No	Yes, and this is stated in the article	Other non-profit organization	No	N/A. Answered "No" to previous question.	Yes	Yes	Yes	2 (sufficient use)	No	N/A. Answered "No" to previous question.	No	N/A. Answered "No" to previous question.	Yes	3 (generally satisfied)
142	Low income or poor, Obesity	iOS	Could not search -- app name not provided in article	Not enough information to determine	No	No	Randomized controlled trial	2477	No, multi-part intervention	4.25	No	No	NA	Yes	Yes	No	No	Yes, stated on the app store page, app website, or another website (but not stated in the article)	Other non-profit organization, Government agency	No	N/A. Answered "No" to previous question.	No	No	No	N/A. Answered "No" to previous question.	Yes	3 (better with intervention)	No	N/A. Answered "No" to previous question.	No	N/A. Answered "No" to previous question.
143	None of the above	iOS	Not currently available on either	Provides educational information	No	No	Prospective cohort study	21	Cannot tell, study only has one arm or all arms exposed to app	1	Yes	No	NA	N/A (Answered "none of the above")	Yes	No	No	Yes, and this is stated in the article	Not stated	No	N/A. Answered "No" to previous question.	No	No	No	N/A. Answered "No" to previous question.	Yes	3 (better with intervention)	No	N/A. Answered "No" to previous question.	Yes	3 (generally satisfied)
144	None of the above	iOS, Android	iTunes App Store (iOS), Google Play Store (Android)	Records information, Displays patient's health information	No	No	Randomized controlled trial	90	Yes, app is sole intervention	2.9	Yes	No	NA	N/A (Answered "none of the above")	No	Yes	No	No, developer was not involved	Not stated	Yes	3 (better with intervention)	No	Yes	No	N/A. Answered "No" to previous question.	No	N/A. Answered "No" to previous question.	No	N/A. Answered "No" to previous question.	Yes	3 (generally satisfied)
145	Chronic pain	iOS	Not currently available on either	Records information, Reminds or alerts patients	No	No	Prospective cohort study	8	Cannot tell, study only has one arm or all arms exposed to app	1.5	Yes	No	NA	Yes	Yes	No	No	Cannot determine	Not stated	No	N/A. Answered "No" to previous question.	No	No	Yes	2 (sufficient use)	No	N/A. Answered "No" to previous question.	No	N/A. Answered "No" to previous question.	No	N/A. Answered "No" to previous question.
146	Physical handicap or disability (including blindness or deafness)	Android	Could not search -- app name not provided in article	Records information	No	No	Cross sectional study	2	Cannot tell, study only has one arm or all arms exposed to app	0	No	No	NA	Yes	Cannot determine	Cannot determine	No	Yes, and this is stated in the article	Not stated	No	N/A. Answered "No" to previous question.	No	No	No	N/A. Answered "No" to previous question.	No	N/A. Answered "No" to previous question.	Yes	1 (worse than gold standard)	No	N/A. Answered "No" to previous question.
147	Autism spectrum disorder	Android	Not currently available on either	Provides educational information	No	No	Qualititative research	11	Cannot tell, study only has one arm or all arms exposed to app	0.93	No	No	NA	Yes	Yes	No	Yes	Yes, and this is stated in the article	Not stated	Yes	3 (better with intervention)	No	Yes	No	N/A. Answered "No" to previous question.	Yes	3 (better with intervention)	No	N/A. Answered "No" to previous question.	Yes	3 (generally satisfied)
148	Diabetes mellitus	Android	Could not search -- app name not provided in article	Records information, Displays patient's health information	Yes	No	Before-after study	9	Cannot tell, study only has one arm	0.5	No	No	NA	Yes	No	Yes	No	Cannot determine	Government agency	No	N/A. Answered "No" to previous question.	No	No	Yes	2 (sufficient use)	No	N/A. Answered "No" to previous question.	No	N/A. Answered "No" to previous question.	No	N/A. Answered "No" to previous question.
149	Dementia or mild cognitive impairment	iOS	iTunes App Store (iOS)	Records information, Enables communication of information with clinician	No	No	Cross sectional study	116	Cannot tell, study only has one arm or all arms exposed to app	0	No	No	NA	Yes	No	Yes	Yes	Yes, and this is stated in the article	Other non-profit organization	No	N/A. Answered "No" to previous question.	No	Yes	No	N/A. Answered "No" to previous question.	No	N/A. Answered "No" to previous question.	No	N/A. Answered "No" to previous question.	No	N/A. Answered "No" to previous question.
150	Physical handicap or disability (including blindness or deafness)	iOS	Not currently available on either	Instructs patients (app provides guidance or advice based on information you provide it), Records information, Displays patient's health information	No	No	Cross sectional study	60	Cannot tell, study only has one arm or all arms exposed to app	0	No	No	NA	No, purpose of app was screening	Yes	Cannot determine	No	Yes, and this is stated in the article	Not stated	No	N/A. Answered "No" to previous question.	No	No	No	N/A. Answered "No" to previous question.	No	N/A. Answered "No" to previous question.	Yes	2 (no different from gold standard)	No	N/A. Answered "No" to previous question.
151	Elderly	Android	Could not search -- app name not provided in article	Instructs patients (app provides guidance or advice based on information you provide it), Records information, Reminds or alerts patients, Enables communication of information with family (e.g. caregiver)	No	No	Cross sectional study	20	Cannot tell, study only has one arm or all arms exposed to app	0	No	No	NA	Yes	No	Yes	Yes	Yes, and this is stated in the article	Government agency	No	N/A. Answered "No" to previous question.	No	Yes	No	N/A. Answered "No" to previous question.	No	N/A. Answered "No" to previous question.	No	N/A. Answered "No" to previous question.	Yes	3 (generally satisfied)
152	Diabetes mellitus, Physical handicap or disability (including blindness or deafness)	iOS	iTunes App Store (iOS)	Instructs patients (app provides guidance or advice based on information you provide it), Records information, Enables communication of information with clinician	No	No	Cross sectional study	60	Cannot tell, study only has one arm or all arms exposed to app	0	No	Yes	NCT 01983917).	Yes	No	No	No	No, developer was not involved	Other non-profit organization	No	N/A. Answered "No" to previous question.	No	Yes	Yes	2 (sufficient use)	No	N/A. Answered "No" to previous question.	No	N/A. Answered "No" to previous question.	Yes	3 (generally satisfied)
153	Obesity	iOS, Android	iTunes App Store (iOS), Google Play Store (Android)	Records information, Displays patient's health information	No	No	Randomized controlled trial	96	Yes, app is sole intervention	6	No	Yes	NCT01139255	Yes	No	No	No	No, developer was not involved	Other non-profit organization	Yes	2 (no change with intervention)	No	No	Yes	2 (sufficient use)	Yes	3 (better with intervention)	No	N/A. Answered "No" to previous question.	No	N/A. Answered "No" to previous question.
154	Obesity	Android	Google Play Store (Android)	Records information, Displays patient's health information, Reminds or alerts patients	No	Yes	Cross sectional study	6	Cannot tell, study only has one arm or all arms exposed to app	0	No	No	NA	Prevention app	Yes	No	No	Yes, and this is stated in the article	Not stated	No	N/A. Answered "No" to previous question.	No	No	Yes	2 (sufficient use)	Yes	3 (better with intervention)	No	N/A. Answered "No" to previous question.	No	N/A. Answered "No" to previous question.
155	Physical handicap or disability (including blindness or deafness)	iOS	Could not search -- app name not provided in article	Instructs patients (app provides guidance or advice based on information you provide it), Records information	No	No	Cross sectional study	55	Cannot tell, study only has one arm or all arms exposed to app	0	No	No	NA	Yes	No	Yes	No	Cannot determine	For-profit company	No	N/A. Answered "No" to previous question.	No	Yes	No	N/A. Answered "No" to previous question.	No	N/A. Answered "No" to previous question.	Yes	2 (no different from gold standard)	No	N/A. Answered "No" to previous question.
156	None of the above	iOS	Not currently available on either	Records information	No	No	Cross sectional study	311	Cannot tell, study only has one arm or all arms exposed to app	0	Yes	No	NA	N/A (Answered "none of the above")	Cannot determine	Cannot determine	N/A (Answered "none of the above")	Cannot determine	Not stated	No	N/A. Answered "No" to previous question.	No	No	Yes	2 (sufficient use)	No	N/A. Answered "No" to previous question.	Yes	2 (no different from gold standard)	No	N/A. Answered "No" to previous question.
157	None of the above	iOS	Not currently available on either	Records information	No	No	Before-after study	148	Cannot tell, study only has one arm or all arms exposed to app	-1	Yes	No	NA	N/A (Answered "none of the above")	No	Yes	N/A (Answered "none of the above")	Cannot determine	Not stated	No	N/A. Answered "No" to previous question.	No	No	No	N/A. Answered "No" to previous question.	No	N/A. Answered "No" to previous question.	Yes	3 (better than gold standard)	No	N/A. Answered "No" to previous question.
158	Elderly	iOS	Not currently available on either	Instructs patients (app provides guidance or advice based on information you provide it), Records information, Displays patient's health information	No	No	Cross sectional study,Prospective cohort study	8	Cannot tell, study only has one arm or all arms exposed to app	0.23	No	No	NA	Yes	No	Yes	No	Yes, and this is stated in the article	Not stated	No	N/A. Answered "No" to previous question.	No	No	No	N/A. Answered "No" to previous question.	No	N/A. Answered "No" to previous question.	Yes	1 (worse than gold standard)	No	N/A. Answered "No" to previous question.
159	Chronic pain	iOS, Android	Google Play Store (Android)	Records information, Displays patient's health information	No	No	Qualititative research	64	Cannot tell, study only has one arm	0	No	No	NA	No, for any other reason	Yes	Cannot determine	No	Cannot determine	Other non-profit organization, Government agency	No	N/A. Answered "No" to previous question.	No	Yes	No	N/A. Answered "No" to previous question.	No	N/A. Answered "No" to previous question.	No	N/A. Answered "No" to previous question.	Yes	3 (generally satisfied)
160	Autism spectrum disorder	iOS	Not currently available on either	Provides educational information, Instructs patients (app provides guidance or advice based on information you provide it), Records information, Enables communication of information with clinician, Enables communication of information with family (e.g. caregiver)	No	No	Prospective cohort study,Cross sectional study	32	Cannot tell, study only has one arm or all arms exposed to app	0.93	No	No	NA	Yes	No	No	Yes	Yes, and this is stated in the article	Not stated	No	N/A. Answered "No" to previous question.	No	Yes	No	N/A. Answered "No" to previous question.	Yes	3 (better with intervention)	No	N/A. Answered "No" to previous question.	Yes	3 (generally satisfied)
161	Diabetes mellitus	Android	Could not search -- app name not provided in article	Instructs patients (app provides guidance or advice based on information you provide it), Records information, Displays patient's health information, Enables communication of information with clinician	Yes	No	Cross sectional study	20	Cannot tell, study only has one arm or all arms exposed to app	0	No	No	NA	Yes	No	No	No	Yes, and this is stated in the article	Other non-profit organization, Government agency	No	N/A. Answered "No" to previous question.	No	Yes	No	N/A. Answered "No" to previous question.	No	N/A. Answered "No" to previous question.	No	N/A. Answered "No" to previous question.	Yes	3 (generally satisfied)
162	None of the above	iOS	iTunes App Store (iOS)	Records information	No	No	Cross sectional study	26	Cannot tell, study only has one arm or all arms exposed to app	0	No	No	NA	N/A (Answered "none of the above")	Yes	No	N/A (Answered "none of the above")	No, developer was not involved	Not stated	No	N/A. Answered "No" to previous question.	No	No	No	N/A. Answered "No" to previous question.	No	N/A. Answered "No" to previous question.	Yes	1 (worse than gold standard)	No	N/A. Answered "No" to previous question.
163	Diabetes mellitus, Physical handicap or disability (including blindness or deafness)	iOS	iTunes App Store (iOS)	Instructs patients (app provides guidance or advice based on information you provide it)	No	No	Cross sectional study	64	Cannot tell, study only has one arm or all arms exposed to app	0	No	No	NA	Yes	No	Yes	No	No, developer was not involved	Government agency	No	N/A. Answered "No" to previous question.	No	Yes	No	N/A. Answered "No" to previous question.	No	N/A. Answered "No" to previous question.	Yes	2 (no different from gold standard)	No	N/A. Answered "No" to previous question.
164	Depression	iOS	Not currently available on either	Provides educational information	No	No	Randomized controlled trial	35	Yes, app is sole intervention (and there is a control arm that did not use app)	3	No	Yes	ACTRN 12611001257954	Yes	No	No	No	Yes, and this is stated in the article	Not stated	Yes	3 (better with intervention)	No	No	Yes	2 (sufficient use)	Yes	3 (better with intervention)	No	N/A. Answered "No" to previous question.	Yes	3 (generally satisfied)
165	Obesity	iOS	Could not search -- app name not provided in article	Not enough information to determine	No	No	Qualititative research	0	Cannot tell, study only has one arm or all arms exposed to app	0	Yes	No	NA	No, for any other reason	Cannot determine	Cannot determine	No	No, developer was not involved	Not stated	No	N/A. Answered "No" to previous question.	No	No	No	N/A. Answered "No" to previous question.	No	N/A. Answered "No" to previous question.	No	N/A. Answered "No" to previous question.	Yes	1 (generally unsatisfied)
166	None of the above	iOS	iTunes App Store (iOS), Google Play Store (Android)	Instructs patients (app provides guidance or advice based on information you provide it), Records information, Reminds or alerts patients	No	No	Qualititative research	61	Cannot tell, study only has one arm or all arms exposed to app	0	No	No	NA	N/A (Answered "none of the above")	No	No	Yes	Yes, and this is stated in the article	Not stated	No	N/A. Answered "No" to previous question.	No	Yes	Yes	1 (low use)	No	N/A. Answered "No" to previous question.	No	N/A. Answered "No" to previous question.	Yes	2 (not satisfied, not unsatisfied)
167	Congestive heart failure, Elderly	Android	Could not search -- app name not provided in article	Records information, Displays patient's health information	No	No	Before-after study,Qualititative research	4	Cannot tell, study only has one arm or all arms exposed to app	3	Yes	No	NA	Yes	No	Yes	No	Cannot determine	Not stated	No	N/A. Answered "No" to previous question.	No	No	No	N/A. Answered "No" to previous question.	No	N/A. Answered "No" to previous question.	No	N/A. Answered "No" to previous question.	Yes	3 (generally satisfied)
168	Arthritis	Android	Could not search -- app name not provided in article	Records information	No	No	Cross sectional study,Qualitative research	59	Cannot tell, study only has one arm or all arms exposed to app	0	No	No	NA	Yes	No	Yes	No	Cannot determine	Not stated	No	N/A. Answered "No" to previous question.	No	No	No	N/A. Answered "No" to previous question.	No	N/A. Answered "No" to previous question.	Yes	1 (worse than gold standard)	No	N/A. Answered "No" to previous question.
169	None of the above	Android	Could not search -- app name not provided in article	Records information, Displays patient's health information, Enables communication of information with clinician	Yes	Yes	Cross sectional study	11	Cannot tell, study only has one arm or all arms exposed to app	0	No	No	NA	N/A (Answered "none of the above")	No	No	N/A (Answered "none of the above")	Cannot determine	Medical professional society, Other non-profit organization	No	N/A. Answered "No" to previous question.	No	No	No	N/A. Answered "No" to previous question.	No	N/A. Answered "No" to previous question.	Yes	3 (better than gold standard)	No	N/A. Answered "No" to previous question.
170	Autism spectrum disorder	iOS	iTunes App Store (iOS), Google Play Store (Android)	Instructs patients (app provides guidance or advice based on information you provide it), Reminds or alerts patients, Enables communication of information with family (e.g. caregiver)	No	No	Qualititative research	117	Cannot tell, study only has one arm or all arms exposed to app	0	No	No	NA	Yes	Yes	Cannot determine	Yes	No, developer was not involved	Government agency	No	N/A. Answered "No" to previous question.	No	Yes	Yes	2 (sufficient use)	No	N/A. Answered "No" to previous question.	No	N/A. Answered "No" to previous question.	Yes	3 (generally satisfied)
171	None of the above	iOS	Not currently available on either	Records information, Displays patient's health information	No	No	Before-after study	148	Cannot tell, study only has one arm or all arms exposed to app	-1	Yes	No	NA	N/A (Answered "none of the above")	No	Yes	N/A (Answered "none of the above")	Cannot determine	Not stated	No	N/A. Answered "No" to previous question.	No	No	No	N/A. Answered "No" to previous question.	No	N/A. Answered "No" to previous question.	Yes	3 (better than gold standard)	No	N/A. Answered "No" to previous question.
172	Dementia or mild cognitive impairment	iOS	Could not search -- app name not provided in article	Instructs patients (app provides guidance or advice based on information you provide it)	No	No	Cross sectional study	24	Cannot tell, study only has one arm or all arms exposed to app	0	No	No	NA	No, purpose of app was screening	Yes	No	No	Yes, and this is stated in the article	Government agency	No	N/A. Answered "No" to previous question.	No	No	No	N/A. Answered "No" to previous question.	No	N/A. Answered "No" to previous question.	No	N/A. Answered "No" to previous question.	No	N/A. Answered "No" to previous question.
173	Physical handicap or disability (including blindness or deafness)	iOS	iTunes App Store (iOS)	Instructs patients (app provides guidance or advice based on information you provide it)	No	No	Cross sectional study	120	Cannot tell, study only has one arm	0	No	No	NA	No, purpose of app was screening	No	Yes	No	No, developer was not involved	Other non-profit organization, Government agency	No	N/A. Answered "No" to previous question.	No	No	No	N/A. Answered "No" to previous question.	No	N/A. Answered "No" to previous question.	Yes	1 (worse than gold standard)	No	N/A. Answered "No" to previous question.
174	Cancer, Obesity	iOS	Could not search -- app name not provided in article	Records information	No	No	Cross sectional study	78	Cannot tell, study only has one arm or all arms exposed to app	0	No	No	NA	Prevention app	Yes	No	No	Yes, and this is stated in the article	Government agency	No	N/A. Answered "No" to previous question.	No	No	No	N/A. Answered "No" to previous question.	No	N/A. Answered "No" to previous question.	Yes	2 (no different from gold standard)	No	N/A. Answered "No" to previous question.
175	Dementia or mild cognitive impairment	Android	Not currently available on either	Provides educational information, Instructs patients (app provides guidance or advice based on information you provide it), Records information, Reminds or alerts patients	No	No	Not enough information to determine	0	Cannot tell, study only has one arm or all arms exposed to app	0	No	No	NA	Yes	Cannot determine	Cannot determine	No	Yes, and this is stated in the article	Not stated	No	N/A. Answered "No" to previous question.	No	Yes	No	N/A. Answered "No" to previous question.	No	N/A. Answered "No" to previous question.	No	N/A. Answered "No" to previous question.	No	N/A. Answered "No" to previous question.

## Sheet: References
References
1	Ainsworth J, Palmier-Claus JE, Machin M, et al. A comparison of two delivery modalities of a mobile phone-based assessment for serious mental illness: native smartphone application vs text-messaging only implementations. J Med Internet Res 2013;15:e60. doi:10.2196/jmir.2328
2	Alberts J, Hirsch J, Linder S, et al. Field Utilization of the Cleveland Clinic Concussion iPad Assessment Tool (P5.317). Neurology 2014;82:P5.317.
3	Allen JK, Stephens J, Dennison Himmelfarb CR, et al. Randomized controlled pilot study testing use of smartphone technology for obesity treatment. J Obes 2013;2013:151597. doi:10.1155/2013/151597
4	Appel HB, Huang B, Cole A, et al. Starting the Conversation - A Childhood Obesity Knowledge Project Using an App. Br J Med Med Res 2014;4:1526–38.
5	Arnold RW, Armitage MD. Performance of four new photoscreeners on pediatric patients with high risk amblyopia. J Pediatr Ophthalmol Strabismus;51:46–52. doi:10.3928/01913913-20131223-02
6	Arora KS, Chang DS, Supakontanasan W, et al. Assessment of a rapid method to determine approximate visual acuity in large surveys and other such settings. Am J Ophthalmol 2014;157:1315–21.e1. doi:10.1016/j.ajo.2014.02.031
7	Baggott C, Gibson F, Coll B, et al. Initial Evaluation of an Electronic Symptom Diary for Adolescents with Cancer. JMIR Res Protoc 2012;1:e23. doi:10.2196/resprot.2175
8	Bajaj JS, White MB, Noble NA. The stroop smartphone app is a short and valid screening tool for minimal hepatic encephalopathy. Hepatology 2012;56:254A – 255A.
9	Bajaj JS, Heuman DM, Sterling RK, et al. Validation of EncephalApp, Smartphone-Based Stroop Test, for the Diagnosis of Covert Hepatic Encephalopathy. Clin Gastroenterol Hepatol 2015;13:1828–35.e1. doi:10.1016/j.cgh.2014.05.011
10	Bajaj JS, Thacker LR, Heuman DM, et al. The Stroop smartphone application is a short and valid method to screen for minimal hepatic encephalopathy. Hepatology 2013;58:1122–32. doi:10.1002/hep.26309
11	Becker S, Kribben A, Meister S, et al. User Profiles of a Smartphone Application to Support Drug Adherence {â}€” Experiences from the iNephro Project. PLoS One 2013;8:e78547. doi:10.1371/journal.pone.0078547
12	Ben-Zeev D, Kaiser SM, Brenner CJ, et al. Development and usability testing of FOCUS: a smartphone system for self-management of schizophrenia. Psychiatr Rehabil J 2013;36:289–96. doi:10.1037/prj0000019
13	Bergman RJ, Spellman JW, Hall ME, et al. Is there a valid app for that? Validity of a free pedometer iPhone application. J Phys Act & Heal 2012;9:670–6.
14	Berndt R-D, Takenga MC, Kuehn S, et al. Development of a mobile teledermatology system. Telemed J E Health 2012;18:668–73. doi:10.1089/tmj.2011.0273
15	Black JM, Jacobs RJ, Phillips G, et al. An assessment of the iPad as a testing platform for distance visual acuity in adults. BMJ Open 2013;3. doi:10.1136/bmjopen-2013-002730
16	Blaivas JG, Weinberger JM, Weiss JP, et al. 1961 VALIDATION OF AN ELECTRONIC BLADDER DIARY APPLICATION. J Urol 2013;189:e804–5. doi:10.1016/j.juro.2013.02.2380
17	Bossen C, Christensen LR, Grönvall E, et al. CareCoor: augmenting the coordination of cooperative home care work. Int J Med Inform 2013;82:e189–99. doi:10.1016/j.ijmedinf.2012.10.005
18	Brindal E, Hendrie G, Freyne J, et al. Design and pilot results of a mobile phone weight-loss application for women starting a meal replacement programme. J Telemed Telecare Published Online First: March 2013. doi:10.1177/1357633X13479702
19	Bush NE, Skopp N, Smolenski D, et al. Behavioral screening measures delivered with a smartphone app: psychometric properties and user preference. J Nerv Ment Dis 2013;201:991–5. doi:10.1097/NMD.0000000000000039
20	Cafazzo JA, Casselman M, Hamming N, et al. Design of an mHealth app for the self-management of adolescent type 1 diabetes: a pilot study. J Med Internet Res 2012;14:e70. doi:10.2196/jmir.2058
21	Carter MC, Burley VJ, Nykjaer C, et al. Adherence to a smartphone application for weight loss compared to website and paper diary: pilot randomized controlled trial. J Med Internet Res 2013;15:e32. doi:10.2196/jmir.2283
22	Carter MC, Burley VJ, Nykjaer C, et al. ‘My Meal Mate’ (MMM): validation of the diet measures captured on a smartphone application to facilitate weight loss. Br J Nutr 2013;109:539–46. doi:10.1017/S0007114512001353
23	Cha E, Kim KH, Umpierrez G, et al. A feasibility study to develop a diabetes prevention program for young adults with prediabetes by using digital platforms and a handheld device. Diabetes Educ;40:626–37. doi:10.1177/0145721714539736
24	Chen Y-J, Chang C-J, Wu J-L, et al. Handheld device based personal auditory training system to hearing loss. In: 2013 IEEE Symposium on Computational Intelligence in Rehabilitation and Assistive Technologies (CIRAT). IEEE 2013. 19–23. doi:10.1109/CIRAT.2013.6613818
25	Cho MJ, Sim JL, Hwang SY. Development of smartphone educational application for patients with coronary artery disease. Healthc Inform Res 2014;20:117–24. doi:10.4258/hir.2014.20.2.117
26	Chomutare T, Tatara N, Årsand E, et al. Designing a diabetes mobile application with social network support. Stud Health Technol Inform 2013;188:58–64. doi:10.3233/978-1-61499-266-0-58
27	Cook DJ, Moradkhani A, Douglas KSV, et al. Patient education self-management during surgical recovery: combining mobile (iPad) and a content management system. Telemed J E Health 2014;20:312–7. doi:10.1089/tmj.2013.0219
28	Cook DJ, Manning DM, Holland DE, et al. Patient engagement and reported outcomes in surgical recovery: effectiveness of an e-health platform. J Am Coll Surg 2013;217:648–55. doi:10.1016/j.jamcollsurg.2013.05.003
29	Cushing CC, Jensen CD, Steele RG. An evaluation of a personal electronic device to enhance self-monitoring adherence in a pediatric weight management program using a multiple baseline design. J Pediatr Psychol 2011;36:301–7. doi:10.1093/jpepsy/jsq074
30	Daggett V, Bakas T, Murray L, et al. Feasibility and satisfaction with the VETeranS Compensate, Adapt, REintegrate (VETS-CARE) intervention. 2014;28:554–5.
31	Dai J, Bai X, Yang Z, et al. Mobile phone-based pervasive fall detection. Pers Ubiquitous Comput 2010;14:633–43. doi:10.1007/s00779-010-0292-x
32	Dalgaard LG, Gronvall E, Verdezoto N. MediFrame: A Tablet Application to Plan, Inform, Remind and Sustain Older Adults’ Medication Intake. In: 2013 IEEE International Conference on Healthcare Informatics. IEEE 2013. 36–45. doi:10.1109/ICHI.2013.12
33	Diamantidis CJ, Zuckerman M, Fink W, et al. Usability testing and acceptance of an electronic medication inquiry system for CKD patients. Am J Kidney Dis 2013;61:644–6. doi:10.1053/j.ajkd.2012.09.016
34	Donaire-Gonzalez D, de Nazelle A, Seto E, et al. Comparison of physical activity measures using mobile phone-based CalFit and Actigraph. J Med Internet Res 2013;15:e111. doi:10.2196/jmir.2470
35	Downs S. iPad App to measure fear of falling in older adults. J. Physiother. 2014;60. doi:10.1016/j.jphys.2013.12.013
36	Doyle J, Walsh L. Technology-Based Health and Wellness Self-Management for Older Adults. Ir J Med Sci 2013;182:S248. doi:10.1007/s11845-013-0985-z
37	Tierney M, Naglie G, Moineddin R, et al. Using technology to maximize the quality of life of people with dementia in adult day centers, assisted living facilities and nursing homes. Alzheimer’s Dement 2011;7:S499–500. doi:10.1016/j.jalz.2011.05.2397
38	Ehrlich O, Atreja A, Wingate L. P-031 Outcomes of the CCFA GI Buddy Disease Management Tool and Patient Reported Findings of IBD Symptoms. Inflamm Bowel Dis 2013;19:S37–8. doi:10.1097/01.MIB.0000438672.06875.6c
39	Ernst L, Llewellyn N, French J, et al. Medication adherence in WWE via use of iPod application tracking device. Epilepsia. 2013;:131.
40	Farooqui N, Phillips G, Stukus DR. Feasibility and Acceptability Of a Novel Asthma Self-Management Smartphone Application For Children and Adolescents. J Allergy Clin Immunol 2014;133:AB127. doi:10.1016/j.jaci.2013.12.473
41	Faurholt-Jepsen M, Frost M, Vinberg M, et al. Smartphone data as objective measures of bipolar disorder symptoms. Psychiatry Res 2014;217:124–7. doi:10.1016/j.psychres.2014.03.009
42	Flores M, Musgrove K, Renner S, et al. A Comparison of Communication Using the Apple iPad and a Picture-based System. Augment Altern Commun 2012;28:74–84. doi:10.3109/07434618.2011.644579
43	Forman DE, LaFond K, Panch T, et al. Utility and efficacy of a smartphone application to enhance the learning and behavior goals of traditional cardiac rehabilitation: a feasibility study. J Cardiopulm Rehabil Prev;34:327–34. doi:10.1097/HCR.0000000000000058
44	Foulad A, Bui P, Djalilian H. Automated audiometry using apple iOS-based application technology. Otolaryngol Head Neck Surg 2013;149:700–6. doi:10.1177/0194599813501461
45	Friesen MR, Hamel C, McLeod RD. A mHealth application for chronic wound care: findings of a user trial. Int J Environ Res Public Health 2013;10:6199–214. doi:10.3390/ijerph10116199
46	Gamito P, Oliveira J, Lopes P, et al. Assessment of frontal brain functions in alcoholics following a health mobile cognitive stimulation approach. Stud Health Technol Inform 2013;191:110–4.
47	Gamito P, Oliveira J, Lopes P, et al. Executive functioning in alcoholics following an mHealth cognitive stimulation program: randomized controlled trial. J Med Internet Res 2014;16:e102. doi:10.2196/jmir.2923
48	pedro Gamito, Oliveira J, Lopes P, et al. Executive functioning in addicts following health mobile cognitive stimulation Evidence from alcohol and heroin patients. In: Proceedings of the ICTs for improving Patients Rehabilitation Research Techniques. IEEE 2013. 385–8. doi:10.4108/icst.pervasivehealth.2013.252175
49	Ganz JB, Hong ER, Goodwyn F, et al. Impact of PECS tablet computer app on receptive identification of pictures given a verbal stimulus. Dev Neurorehabil 2015;18:82–7. doi:10.3109/17518423.2013.821539
50	Garcia-Saez G, Martinez-Sarriegui I, Rigla M, et al. DESIGN EVALUATION OF A PROTOTYPE USER INTERFACE TO SUPPORT A GUIDELINE-BASED DECISION SUPPORT SYSTEM IN GESTATIONAL DIABETES. 2014;16:A112–A112.
51	Garg S, Snell-Bergeon J, Al. E. Impriving diabetes care by using mobile technology in adults with type 1 diabetes. Diabetes Technol & Ther 2014;16:A112–3.
52	Gay G, Pollak J, Adams P, et al. Pilot study of Aurora, a social, mobile-phone-based emotion sharing and recording system. J Diabetes Sci Technol 2011;5:325–32.
53	Gevarter C, O’Reilly MF, Rojeski L, et al. Comparing acquisition of AAC-based mands in three young children with autism spectrum disorder using iPad{®} applications with different display and design elements. J Autism Dev Disord 2014;44:2464–74. doi:10.1007/s10803-014-2115-9
54	Hartmut G, Anna G, Carl G, et al. Migraine-App: Education for clinicians and headache sufferers, monitoring of progression and success of migraine-and headache therapy using an application for the Apple’s iPad and iPhone. Schmerzklinik 2011.
55	Goldstein CM, Gathright EC, Dolansky MA, et al. Randomized controlled feasibility trial of two telemedicine medication reminder systems for older adults with heart failure. J Telemed Telecare 2014;20:293–9. doi:10.1177/1357633X14541039
56	Gregoski MJ, Vertegel A, Shaporev A, et al. Tension Tamer: delivering meditation with objective heart rate acquisition for adherence monitoring using a smart phone platform. J Altern Complement Med 2013;19:17–9. doi:10.1089/acm.2011.0772
57	Vetere F, Kulik L, Pedell S, et al. Mobile and broadband technologies for ameliorating social isolation in older people. Inst a Broadband-Enabled Soc 2012.
58	Han J, Oh K, Kim T, et al. Spaced retrieval training in mild cognitive impairment and early alzheimer’s disease. Int Psychogeriatrics 2013;25:S12–3.
59	Han JW, Oh K, Yoo S, et al. Development of the ubiquitous spaced retrieval-based memory advancement and rehabilitation training program. Psychiatry Investig 2014;11:52–8. doi:10.4306/pi.2014.11.1.52
60	Handzel O, Ben-Ari O, Damian D, et al. Smartphone-based hearing test as an aid in the initial evaluation of unilateral sudden sensorineural hearing loss. Audiol & neuro-otology 2013;18:201–7. doi:10.1159/000349913
61	Hasin DS, Aharonovich E, Greenstein E. HealthCall for the smartphone: technology enhancement of brief intervention in HIV alcohol dependent patients. Addict Sci & Clin Pract 2014;9:5. doi:10.1186/1940-0640-9-5
62	Haug ET, Havnen A, Hansen B, et al. Publication - Attention training with Dichotic Listening in OCD patients using an iPhone/iPod App. Clin Neuropsychiatry 2013;10:45–7.
63	Heo J, Chun M, Lee KY, et al. Effects of a smartphone application on breast self-examination: a feasibility study. Healthc Inform Res 2013;19:250–60. doi:10.4258/hir.2013.19.4.250
64	Hill D, Blunt J, Pugh T, et al. Mobile Technologies for Promoting Health and Wellness among African American Youth. Springer Berlin Heidelberg 2011. 36–45. doi:10.1007/978-3-642-21666-4_5
65	Hill J, Masding M. The development of an innovative mobile phone App for Type 1 diabetes alcohol education. Diabet Med 2013;30:112.
66	Ho C-L, Fu Y-C, Lin M-C, et al. Smartphone applications (apps) for heart rate measurement in children: comparison with electrocardiography monitor. Pediatr Cardiol 2014;35:726–31. doi:10.1007/s00246-013-0844-8
67	Hoover EL, Carney A. Integrating the iPad into an intensive, comprehensive aphasia program. Semin Speech Lang 2014;35:25–37. doi:10.1055/s-0033-1362990
68	How T-V, Chee J, Wan E, et al. MyWalk: A Mobile App for Gait Asymmetry Rehabilitation in the Community. In: Proceedings of the ICTs for improving Patients Rehabilitation Research Techniques. IEEE 2013. doi:10.4108/icst.pervasivehealth.2013.252118
69	Hsi RS, Hotaling JM, Hartzler AL, et al. Validity and reliability of a smartphone application for the assessment of penile deformity in Peyronie’s disease. J Sex Med 2013;10:1867–73. doi:10.1111/jsm.12136
70	Huang K, Sparto PJ, Kiesler S, et al. iPod-based in-home system for monitoring gaze-stabilization exercise compliance of individuals with vestibular hypofunction. J Neuroeng Rehabil 2014;11:69. doi:10.1186/1743-0003-11-69
71	Husni E, Budianingsih. Mobile Applications BIUTIS: Let’s Study Vocabulary Learning as a Media for Children with Autism. Procedia Technol 2013;11:1147–55. doi:10.1016/j.protcy.2013.12.307
72	Ho Jang S, Youl Jung H, HYun Jang D, et al. The Effect of a Memory Training Application for a Patient with Traumatic Brain Injury. J Phys Ther Sci 2013;25:143–6.
73	Johnson N, Bree O, Lalley EE, et al. Effect of a social script iPad application for children with autism going to imaging. J Pediatr Nurs;29:651–9. doi:10.1016/j.pedn.2014.04.007
74	Kaiser PK, Wang Y-Z, He Y-G, et al. Feasibility of a novel remote daily monitoring system for age-related macular degeneration using mobile handheld devices: results of a pilot study. Retina 2013;33:1863–70. doi:10.1097/IAE.0b013e3182899258
75	Khraishi M, Aslanov R, Ogunyemi B, et al. Comparing Touch Screen Apple iPad-based (c) Health Assessment Questionnaire (HAQ) to the Paper Version in Patients with Inflammatory Arthritis. 2012;:1752.
76	King AC, Hekler EB, Grieco LA, et al. Harnessing different motivational frames via mobile phones to promote daily physical activity and reduce sedentary behavior in aging adults. PLoS One 2013;8:e62613. doi:10.1371/journal.pone.0062613
77	Kirwan M, Duncan MJ, Vandelanotte C, et al. Using smartphone technology to monitor physical activity in the 10,000 Steps program: a matched case-control trial. J Med Internet Res 2012;14:e55. doi:10.2196/jmir.1950
78	Kirwan M, Vandelanotte C, Fenning A, et al. Diabetes self-management smartphone application for adults with type 1 diabetes: randomized controlled trial. J Med Internet Res 2013;15:e235. doi:10.2196/jmir.2588
79	Kirwan M, Duncan MJ, Vandelanotte C, et al. Design, development, and formative evaluation of a smartphone application for recording and monitoring physical activity levels: the 10,000 Steps ‘iStepLog’. Health Educ Behav 2013;40:140–51. doi:10.1177/1090198112449460
80	Klasnja P, Hartzler A, Powell C, et al. Supporting cancer patients’ unanchored health information management with mobile technology. AMIA . Annu Symp proceedings AMIA Symp 2011;2011:732–41.
81	Kuhn E, Greene C, Hoffman J, et al. Preliminary evaluation of PTSD Coach, a smartphone app for post-traumatic stress symptoms. Mil Med 2014;179:12–8. doi:10.7205/MILMED-D-13-00271
82	Kurdi HA, Alkhowaiter A, Al-Muaibed A, et al. myPDA: A Mobile Healthcare Application for Personal Diet Assisting. In: 2012 International Conference on Advanced Computer Science Applications and Technologies (ACSAT). IEEE 2012. 491–6. doi:10.1109/ACSAT.2012.17
83	Lange S, Süß H-M. Measuring slips and lapses when they occur - ambulatory assessment in application to cognitive failures. Conscious Cogn 2014;24:1–11. doi:10.1016/j.concog.2013.12.008
84	Lau J, Lowres N, Neubeck L, et al. Abstract 16810: Validation of an iPhone ECG Application Suitable for Community Screening for Silent Atrial Fibrillation: A Novel Way to Prevent Stroke. Circulation 2016;126.
85	Lee J, Reyes BA, McManus DD, et al. Atrial Fibrillation Detection Using an iPhone 4S. IEEE Trans Biomed Eng 2013;60:203–6. doi:10.1109/TBME.2012.2208112
86	Lemoyne R, Mastroianni T, Cozza M, et al. Implementation of an iPhone for characterizing Parkinson’s disease tremor through a wireless accelerometer application. Conf Proc . Annu Int Conf IEEE Eng Med Biol Soc IEEE Eng Med Biol Soc Annu Conf 2010;2010:4954–8. doi:10.1109/IEMBS.2010.5627240
87	Lengacher CA, Ramesar S, Reich RR, et al. A Pilot Study Examining the Feasibility of the MBSR(BC) Home-Based Approach via an iPad. 2014;20:A93. doi:10.1089/ACM.2014.5246.ABSTRACT
88	Llewellyn NG, Harden CL, French J, et al. Maintenance of Subject Adherence to Daily Diary Entry Facilitated by use of a Mobile Application in the WEPOD Study. Epilepsy Curr 2013;13:69–70.
89	Lo Y-L, Lee C-F, Tsai W-C. Electronic Medication Reminder for Older Adults. Springer Berlin Heidelberg 2011. 327–34. doi:10.1007/978-3-642-21753-1_37
90	López-Nores M, Blanco-Fernández Y, Pazos-Arias JJ, et al. The iCabiNET system: Harnessing Electronic Health Record standards from domestic and mobile devices to support better medication adherence. Comput Stand & Interfaces 2012;34:109–16. doi:10.1016/j.csi.2011.05.012
91	Lorah ER, Crouser J, Gilroy SP, et al. Within Stimulus Prompting to Teach Symbol Discrimination Using an iPad{®} Speech Generating Device. J Dev Phys Disabil 2014;26:335–46. doi:10.1007/s10882-014-9369-1
92	Lubans DR, Smith JJ, Skinner G, et al. Development and implementation of a smartphone application to promote physical activity and reduce screen-time in adolescent boys. Front public Heal 2014;2:42. doi:10.3389/fpubh.2014.00042
93	Ly KH, Trüschel A, Jarl L, et al. Behavioural activation versus mindfulness-based guided self-help treatment administered through a smartphone application: a randomised controlled trial. BMJ Open 2014;4:e003440. doi:10.1136/bmjopen-2013-003440
94	Ly K, Dahl J, Carlbring P, et al. Development and initial evaluation of a smartphone application based on acceptance and commitment therapy. Springerplus 2012;1:11. doi:10.1186/2193-1801-1-11
95	Ma Y, Xu B, Bai Y, et al. Daily Mood Assessment Based on Mobile Phone Sensing. In: 2012 Ninth International Conference on Wearable and Implantable Body Sensor Networks. IEEE 2012. 142–7. doi:10.1109/BSN.2012.3
96	Mansar SL, Jariwala S, Shahzad M, et al. A Usability Testing Experiment For A Localized Weight Loss Mobile Application. Procedia Technol 2012;5:839–48. doi:10.1016/j.protcy.2012.09.093
97	Martin P, Brown C, Cuffe S, et al. Use of iPad technology to determine cancer patient-reported preferences for and understanding of pharmacogenetic testing (PGT). | 2012 ASCO’s Quality Care Symposium | Abstracts | Meeting Library. J Clin Oncol 2012;30:1.
98	Martinez R, Tong M. Can Mobile Health Deliver Participatory Medicine to All Citizens in Modern Society? Springer Berlin Heidelberg 2012. 83–90. doi:10.1007/978-3-642-32850-3_8
99	McMahon S, Vankipuram M, Hekler EB, et al. Design and evaluation of theory-informed technology to augment a wellness motivation intervention. Transl Behav Med 2014;4:95–107. doi:10.1007/s13142-013-0221-4
100	McManus DD, Lee J, Maitas O, et al. A novel application for the detection of an irregular pulse using an iPhone 4S in patients with atrial fibrillation. Heart Rhythm 2013;10:315–9. doi:10.1016/j.hrthm.2012.12.001
101	Mendelson J, Clavier O, Pal R. Development and testing of a web-enabled cognitive/neuropsychological evaluation system for substance abusers. Clin Pharmacol Ther 2013;93:S67.
102	Milenkovic A, Milosevic M, Jovanov E. Smartphones for smart wheelchairs. In: 2013 IEEE International Conference on Body Sensor Networks. IEEE 2013. 1–6. doi:10.1109/BSN.2013.6575460
103	Miller D, Lee J-C, Bethoux F, et al. Multiple Sclerosis Performance Test: Patients Express High Satisfaction with the Application. Neurology 2014;82:P3.140.
104	Miller DP, Denizard-Thompson NM, Wofford JL, et al. Ipad-based patient education and data collection for colorectal cancer screening. J Gen Intern Med 2013;28:S245–6.
105	Min YH, Lee JW, Shin Y-W, et al. Daily collection of self-reporting sleep disturbance data via a smartphone app in breast cancer patients receiving chemotherapy: a feasibility study. J Med Internet Res 2014;16:e135. doi:10.2196/jmir.3421
106	Mira JJ, Navarro I, Botella F, et al. A Spanish pillbox app for elderly patients taking multiple medications: randomized controlled trial. J Med Internet Res 2014;16:e99. doi:10.2196/jmir.3269
107	Moore DW, Venkatesh S, Anderson A, et al. TOBY play-pad application to teach children with ASD - A pilot trial. Dev Neurorehabil 2015;18:213–7. doi:10.3109/17518423.2013.784817
108	Nash R, Vasani S, Rollin M, et al. The accuracy of the Apple iPhone in detecting clinically significant hearing loss. Clin Otolaryngol 2012;37:160.
109	Nelson T, Aylward B, Peugh J, et al. Variability in Adolescent Migraine Symptoms and Correlates of Individual Symptom Variability. Cephalalgia 2013;33:186.
110	Nishiguchi S, Ito H, Yamada M, et al. Self-assessment tool of disease activity of rheumatoid arthritis by using a smartphone application. Telemed J E Health 2014;20:235–40. doi:10.1089/tmj.2013.0162
111	Nolan P, Hoskins S, Johnson J, et al. Implicit theory manipulations affecting efficacy of a smartphone application aiding speech therapy for Parkinson’s patients. Stud Health Technol Inform 2012;181:138–42.
112	Oliveira J, Gamito P, Morais D, et al. Cognitive assessment of stroke patients with mobile apps: a controlled study. Stud Health Technol Inform 2014;199:103–7.
113	Onoda K, Hamano T, Nabika Y, et al. Validation of a new mass screening tool for cognitive impairment: Cognitive Assessment for Dementia, iPad version. Clin Interv Aging 2013;8:353–60. doi:10.2147/CIA.S42342
114	Padman R, Jaladi S, Kim S, et al. An evaluation framework and a pilot study of a mobile platform for diabetes self-management: insights from pediatric users. Stud Health Technol Inform 2013;192:333–7.
115	Palmier-Claus JE, Rogers A, Ainsworth J, et al. Integrating mobile-phone based assessment for psychosis into people’s everyday lives and clinical care: a qualitative study. BMC Psychiatry 2013;13:34. doi:10.1186/1471-244X-13-34
116	Palmier-Claus JE, Ainsworth J, Machin M, et al. The feasibility and validity of ambulatory self-report of psychotic symptoms using a smartphone software application. BMC Psychiatry 2012;12:172. doi:10.1186/1471-244X-12-172
117	Peck JL, Stanton M, Reynolds GES. Smartphone preventive health care: parental use of an immunization reminder system. J Pediatr Heal care Off Publ Natl Assoc Pediatr Nurse Assoc & Pract;28:35–42. doi:10.1016/j.pedhc.2012.09.005
118	Pennell P, French J, Harden C, et al. Evaluation of a mobile application tool in the wepod study. Epilepsy Curr 2012;12.
119	Pfaeffli L, Maddison R, Jiang Y, et al. Measuring physical activity in a cardiac rehabilitation population using a smartphone-based questionnaire. J Med Internet Res 2013;15:e61. doi:10.2196/jmir.2419
120	Pramana G, Parmanto B, Kendall PC, et al. The SmartCAT: an m-health platform for ecological momentary intervention in child anxiety treatment. Telemed J E Health 2014;20:419–27. doi:10.1089/tmj.2013.0214
121	Pretlow R. Substance dependence (problem food) approach to childhood obesity, implemented as a smartphone APP: A pilot study. Obes Facts 2012;5:195.
122	Pretlow R. Addiction model intervention for obesity, implemented as a smartphone App: A pilot study. Obes Facts 2013;6:41.
123	Rabin C, Bock B. Desired features of smartphone applications promoting physical activity. Telemed J E Health 2011;17:801–3. doi:10.1089/tmj.2011.0055
124	Robbins RN, Brown H, Ehlers A, et al. A Smartphone App to Screen for HIV-Related Neurocognitive Impairment. J Mob Technol Med 2014;3:23–6. doi:10.7309/jmtm.3.1.5
125	Robinson E, Higgs S, Daley AJ, et al. Development and feasibility testing of a smart phone based attentive eating intervention. BMC Public Health 2013;13:639. doi:10.1186/1471-2458-13-639
126	Robson Y, Blackford S, Roberts D. ‘MelApp’ and the ‘iPhone’: smartphone application technology in the risk analysis of a pigmented skin lesion being a malignant melanoma. Br J Dermatol 2012;167:93.
127	Rodgers CC, Krance R, Street RL, et al. Feasibility of a symptom management intervention for adolescents recovering from a hematopoietic stem cell transplant. Cancer Nurs;36:394–9. doi:10.1097/NCC.0b013e31829629b5
128	Rodrigues JJPC, Lopes IMC, Silva BMC, et al. A new mobile ubiquitous computing application to control obesity: SapoFit. Informatics Heal & Soc care 2013;38:37–53. doi:10.3109/17538157.2012.674586
129	Rudick R, Miller D, Bethoux F. The multiple sclerosis performance test (MSPT): An iPadbased clinical disability assessment tool. Mult Scler 2013;19:356–7.
130	Ruiz-Zafra A, Noguera M, Garrido JL, et al. A Mobile Cloud-supported e-Rehabilitation Platform for Brain-Injured Patients. In: Proceedings of the ICTs for improving Patients Rehabilitation Research Techniques. IEEE 2013. doi:10.4108/icst.pervasivehealth.2013.252308
131	Shah N, Jonassaint J, De Castro L. Patients welcome the Sickle Cell Disease Mobile Application to Record Symptoms via Technology (SMART). Hemoglobin 2014;38:99–103. doi:10.3109/03630269.2014.880716
132	Shin S, Park E, Lee DH, et al. An objective pronator drift test application (iPronator) using handheld device. PLoS One 2012;7:e41544. doi:10.1371/journal.pone.0041544
133	Silveira P, van de Langenberg R, van Het Reve E, et al. Tablet-based strength-balance training to motivate and improve adherence to exercise in independently living older people: a phase II preclinical exploratory trial. J Med Internet Res 2013;15:e159. doi:10.2196/jmir.2579
134	Silveira P, van het Reve E, Daniel F, et al. Motivating and assisting physical exercise in independently living older adults: a pilot study. Int J Med Inform 2013;82:325–34. doi:10.1016/j.ijmedinf.2012.11.015
135	Sirkka A, Merilampi S, Koivisto A, et al. User experiences of mobile controlled games for activation, rehabilitation and recreation of elderly and physically impaired. Stud Health Technol Inform 2012;177:289–95.
136	Skrovseth S, Arsand E, Andersson N, et al. UTILIZING DATA GATHERED THROUGH MOBILE APPS FOR SELF-MANAGEMENT OF TYPE 1 DIABETES. 2014;16:A121–2.
137	Spook JE, Paulussen T, Kok G, et al. Monitoring Dietary Intake and Physical Activity Electronically: Feasibility, Usability, and Ecological Validity of a Mobile-Based Ecological Momentary Assessment Tool. J Med Internet Res 2013;15:e214. doi:10.2196/jmir.2617
138	Spyridonis F, Gronli T-M, Hansen J, et al. Evaluating the usability of a virtual reality-based Android application in managing the pain experience of wheelchair users. Conf Proc . Annu Int Conf IEEE Eng Med Biol Soc IEEE Eng Med Biol Soc Annu Conf 2012;2012:2460–3. doi:10.1109/EMBC.2012.6346462
139	Stanton J, Lange A, Sava B. Using technology to support engagement; iPad app for self monitoring and building alliance in the clinical relationship. Eur Child Adolesc Psychiatry 2013;22:S266.
140	Stinson JN, Connelly M, Jibb LA, et al. Developing a standardized approach to the assessment of pain in children and youth presenting to pediatric rheumatology providers: a Delphi survey and consensus conference process followed by feasibility testing. Pediatr Rheumatol Online J 2012;10:7. doi:10.1186/1546-0096-10-7
141	Stinson JN, Jibb LA, Nguyen C, et al. Development and testing of a multidimensional iPhone pain assessment application for adolescents with cancer. J Med Internet Res 2013;15:e51. doi:10.2196/jmir.2350
142	Struempler BJ, Parmer SM, Mastropietro LM, et al. Changes in fruit and vegetable consumption of third-grade students in body quest: food of the warrior, a 17-class childhood obesity prevention program. J Nutr Educ Behav;46:286–92. doi:10.1016/j.jneb.2014.03.001
143	Stukus DR, Phillips G, Farooqui N. Improved Education and Self-Management In Children and Adolescents With Asthma Using a Personalized Smartphone Application. J Allergy Clin Immunol 2014;133:AB156. doi:10.1016/j.jaci.2013.12.568
144	Stunkel L, Karia K, Okoji O. Impact on quality of life of a smart device mobile application in patients with inflammatory bowel disease. Am J Gastroenterol 2012;107:S635–6.
145	Sullivan SM, Kroner JW, Aylward BS, et al. A mobile application to track pain and functioning in adolescents: Feasibility and initial results. Headache 2012;52:897.
146	Surangsrirat D, Thanawattano C. Android application for spiral analysis in Parkinson’s Disease. In: 2012 Proceedings of IEEE Southeastcon. IEEE 2012. 1–6. doi:10.1109/SECon.2012.6196943
147	Hsien-Hui Tang, Cyun-Meng Jheng, Miao-En Chien, et al. iCAN: A tablet-based pedagogical system for improving the user experience of children with autism in the learning process. In: 2013 1st International Conference on Orange Technologies (ICOT). IEEE 2013. 177–80. doi:10.1109/ICOT.2013.6521186
148	Tiefengrabner M, Domhardt M, Oostingh GJ, et al. Can smartphone-based logging support diabetologists in solving glycemic control problems? Stud Health Technol Inform 2014;198:188–95.
149	Tomori K, Nagayama H, Saito Y, et al. Examination of a cut-off score to express the meaningful activity of people with dementia using iPad application (ADOC). Disabil Rehabil Assist Technol 2015;10:126–31. doi:10.3109/17483107.2013.871074
150	Toner KN, Lynn MJ, Candy TR, et al. The Handy Eye Check: a mobile medical application to test visual acuity in children. J AAPOS Off Publ Am Assoc Pediatr Ophthalmol Strabismus 2014;18:258–60. doi:10.1016/j.jaapos.2014.01.011
151	Tseng M-H, Wu H-C. A cloud medication safety support system using QR code and Web services for elderly outpatients. Technol Health Care 2014;22:99–113. doi:10.3233/THC-140778
152	Tsui I, Drexler A, Stanton AL, et al. Pilot study using mobile health to coordinate the diabetic patient, diabetologist, and ophthalmologist. J Diabetes Sci Technol 2014;8:845–9. doi:10.1177/1932296814529637
153	Turner-McGrievy G, Tate D. Tweets, Apps, and Pods: Results of the 6-month Mobile Pounds Off Digitally (Mobile POD) randomized weight-loss intervention among adults. J Med Internet Res 2011;13:e120. doi:10.2196/jmir.1841
154	Valentin G, Howard AM. Dealing with childhood obesity: Passive versus active activity monitoring approaches for engaging individuals in exercise. In: 2013 ISSNIP Biosignals and Biorobotics Conference: Biosignals and Robotics for Better and Safer Living (BRC). IEEE 2013. 1–5. doi:10.1109/BRC.2013.6487511
155	Van Tasell DJ, Folkeard P. Reliability and accuracy of a method of adjustment for self-measurement of auditory thresholds. Otol & Neurotol Off Publ Am Otol Soc Am Neurotol Soc [and] Eur Acad Otol Neurotol 2013;34:9–15. doi:10.1097/MAO.0b013e318278c05d
156	Vaney C, Forkel N, Hilfiker R. Validity and responsiveness of SaGAS 20/10, a revised and simplified version of SaGAS (Short and Graphic Ability Score) in the rehabilitation of patients with neurological diseases. Mult Scler 2013;19:121–2.
157	Vaney S, Bayard S, Kuonen C, et al. Displaying the motor components of the MSFC as an interval score on a IPhone / IPad app with SaGAS20/10. Mult Scler 2012;18:111.
158	Vankipuram M, McMahon S, Fleury J. ReadySteady: app for accelerometer-based activity monitoring and wellness-motivation feedback system for older adults. AMIA Annu Symp Proc 2012;2012:931–9.
159	de la Vega R, Roset R, Castarlenas E, et al. Development and testing of painometer: a smartphone app to assess pain intensity. J Pain 2014;15:1001–7. doi:10.1016/j.jpain.2014.04.009
160	Venkatesh S, Greenhill S, Phung D, et al. Pervasive multimedia for autism intervention. Pervasive Mob Comput 2012;8:863–82. doi:10.1016/j.pmcj.2012.06.010
161	Villarreal V, Fontecha J, Hervas R, et al. Mobile and ubiquitous architecture for the medical control of chronic diseases through the use of intelligent devices: Using the architecture for patients with diabetes. Futur Gener Comput Syst 2014;34:161–75. doi:10.1016/j.future.2013.12.013
162	Wackel P, Beerman L, West L, et al. Tachycardia detection using smartphone applications in pediatric patients. J Pediatr 2014;164:1133–5. doi:10.1016/j.jpeds.2014.01.047
163	Wang Y-Z, He Y-G, Mitzel G, et al. Handheld shape discrimination hyperacuity test on a mobile device for remote monitoring of visual function in maculopathy. Investig Ophthalmol & Vis Sci 2013;54:5497–505. doi:10.1167/iovs.13-12037
164	Watts S, Mackenzie A, Thomas C, et al. CBT for depression: a pilot RCT comparing mobile phone vs. computer. BMC Psychiatry 2013;13:49. doi:10.1186/1471-244X-13-49
165	Lister C, West JH, Richards R, et al. Technology for health: A qualitative study on barriers to using the iPad for diet change. Health (Irvine Calif) 2013;05:761–8. doi:10.4236/health.2013.54101
166	Wickham B, Holbrook R, Dinh K. Evaluation of a medicines list iPhone app. Stud Health Technol Inform 2013;188:142–8.
167	Wolf A, Olsson LE, Swedberg K, et al. Wolf A, Olsson LE, Swedberg K, Ekman I. Eur J Hear Fail Suppl 2012;11:S1.
168	Yamada M, Aoyama T, Mori S, et al. Objective assessment of abnormal gait in patients with rheumatoid arthritis using a smartphone. Rheumatol Int 2012;32:3869–74. doi:10.1007/s00296-011-2283-2
169	Yu Y, Li J, Liu J. M-HELP: a miniaturized total health examination system launched on a mobile phone platform. Telemed J E Health 2013;19:857–65. doi:10.1089/tmj.2013.0031
170	Zamfir B, Tedesco R, Reichow B. Handheld ‘App’ Offering Visual Support to Students with Autism Spectrum Disorders (ASDs). Springer Berlin Heidelberg 2012. 105–12. doi:10.1007/978-3-642-31534-3_16
171	Zeber A, Vaney C, Vaney S, et al. Displaying the motor components of the MSFC as an interval score on an iPhone App with SaGAS 20/10. (#74). Mult Scler 2012;18:S39–40.
172	Zhang MR, Red SD, Lin AH, et al. Evidence of cognitive dysfunction after soccer playing with ball heading using a novel tablet-based approach. PLoS One 2013;8:e57364. doi:10.1371/journal.pone.0057364
173	Zhang Z, Zhang S, Huang X, et al. A pilot trial of the iPad tablet computer as a portable device for visual acuity testing. J Telemed Telecare 2013;19:55–9. doi:10.1177/1357633X12474964
174	Zhu F, Bosch M, Woo I, et al. The Use of Mobile Devices in Aiding Dietary Assessment and Evaluation. IEEE J Sel Top Signal Process 2010;4:756–66. doi:10.1109/JSTSP.2010.2051471
175	Zmily A, Abu-Saymeh D. Alzheimer’s Disease Rehabilitation using Smartphones to Improve Patients’ Quality of Life. In: Proceedings of the ICTs for improving Patients Rehabilitation Research Techniques. IEEE 2013. 393–6. doi:10.4108/icst.pervasivehealth.2013.252248
